# Supplementary material for: Symptom perception and functioning in patients with advanced cancer
Source: PLoS One. 2021 Feb 4;16(2):e0245987. doi: 10.1371/journal.pone.0245987 (PMC7861403; doi:10.1371/journal.pone.0245987)
Supplement: S1 Data — (XLSX) [file pone.0245987.s002.xlsx]

## Sheet: S1 Data
ID	Center	sex	age	diagnosis	agree	msas1_1	msas1_2	msas1_3	msas2_1	msas2_2	msas2_3	msas3_1	msas3_2	msas3_3	msas4_1	msas4_2	msas4_3	msas5_1	msas5_2	msas5_3	msas6_1	msas6_2	msas6_3	msas7_1	msas7_2	msas7_3	msas8_1	msas8_2	msas8_3	msas9_1	msas9_2	msas9_3	msas10_1	msas10_2	msas10_3	msas11_1	msas11_2	msas11_3	msas12_1	msas12_2	msas12_3	msas13_1	msas13_2	msas13_3	msas14_1	msas14_2	msas14_3	msas15_1	msas15_2
191	4	0	66	Advanced Gastric Cancer	1	99	99	99	99	99	99	99	99	99	99	99	99	99	99	99	99	99	99	99	99	99	99	99	99	99	99	99	99	99	99	99	99	99	99	99	99	99	99	99	99	99	99	99	99
171	3	0	60	Breast Cancer, left	1	0	0	3	1	0	3	1	0	3	0	0	3	1	0	3	2	0	3	0	0	3	0	0	3	3	0	3	2	0	3	1	0	3	0	0	3	0	0	3	0	0	3	1	0
242	3	0	50	Breast Cancer, right	1	99	99	99	99	99	99	99	99	99	99	99	99	99	99	99	99	99	99	99	99	99	99	99	99	99	99	99	99	99	99	99	99	99	99	99	99	99	99	99	99	99	99	99	99
318	3	0	62	Breast Cancer, left	1	99	99	99	99	99	99	99	99	99	99	99	99	99	99	99	99	99	99	99	99	99	99	99	99	99	99	99	99	99	99	99	99	99	99	99	99	99	99	99	99	99	99	99	99
136	3	0	42	Leptomeningeal Seeding	1	0	0	3	0	0	3	2	0	3	1	0	3	1	0	3	2	0	3	1	0	3	1	0	3	2	0	3	1	0	3	1	0	3	3	0	3	2	0	3	1	0	3	0	0
379	3	0	50	Breast Cancer, right	1	0	0	3	4	1	3	4	1	3	3	0	3	4	1	3	3	0	3	0	0	3	3	0	3	4	1	3	0	0	3	2	0	3	4	1	3	0	0	3	0	0	3	0	0
357	1	0	56	Rectal Cancer	1	2	0	1	2	0	1	2	0	1	0	0	1	3	1	3	1	0	1	0	0	1	1	0	1	0	0	1	3	1	3	2	0	1	0	0	1	0	0	1	0	0	1	0	0
240	4	1	56	Advanced Gastric Cancer	1	2	0	1	3	1	1	2	0	1	2	0	1	2	0	1	3	0	1	4	1	1	3	0	1	4	1	1	2	0	1	3	1	1	3	1	1	3	1	1	2	0	1	1	0
284	1	1	54	Rectal Cancer	1	0	0	1	1	0	1	0	0	1	0	0	1	0	0	1	1	0	1	1	0	1	0	0	1	2	0	1	0	0	1	0	0	1	0	0	1	0	0	1	0	0	1	0	0
205	6	1	63	Adenocarcinoma Of Lung, right	1	2	0	1	3	0	3	2	0	2	0	0	99	2	0	2	0	0	1	0	0	99	0	0	99	0	0	99	0	0	99	0	0	99	0	0	99	0	0	99	0	0	99	0	0
428	6	1	63	Essential Hypertension, Unspecified	1	1	0	1	1	0	1	4	1	1	0	0	1	3	0	1	2	0	1	3	0	1	2	0	1	0	0	1	2	0	1	3	0	1	0	0	1	0	0	1	1	0	1	0	0
343	3	0	58	Breast Cancer, right	1	1	0	1	3	1	1	4	1	1	0	0	1	0	0	1	0	0	1	0	0	1	1	0	1	0	0	1	0	0	1	0	0	1	0	0	1	0	0	1	0	0	1	0	0
393	6	1	69	Adenocarcinoma Of Lung, left	1	1	0	3	4	1	3	4	0	3	0	0	3	4	0	3	4	1	3	0	0	3	3	0	3	3	0	3	4	0	3	3	0	3	0	0	3	0	0	3	3	0	3	4	1
441	6	1	71	Lung Cancer, left	1	1	0	1	2	1	1	2	0	1	1	0	1	2	0	1	1	0	1	0	0	1	1	0	1	0	0	1	0	0	1	1	0	1	0	0	1	1	0	1	0	0	1	0	0
458	6	1	58	Adenocarcinoma Of Lung, right	1	0	0	3	0	0	3	2	0	3	1	0	3	2	0	3	0	0	3	3	0	3	0	0	3	1	0	3	3	1	1	1	0	3	0	0	3	0	0	3	0	0	3	0	0
377	3	0	47	Breast Cancer, right	1	0	0	1	0	0	1	0	0	1	0	0	1	0	0	1	0	0	1	0	0	1	2	0	1	4	0	1	0	0	1	0	0	1	1	1	1	0	0	1	0	0	1	0	0
183	2	0	60	Cervical Cancer	1	3	0	1	3	0	1	3	0	1	0	0	1	3	0	1	3	1	1	2	0	1	3	0	1	3	1	1	3	0	1	2	0	1	3	1	3	2	0	1	0	0	1	0	0
365	2	0	39	Endometrial Stromal Sarcoma Of Uterus	1	1	0	1	2	0	1	3	0	1	0	0	1	2	0	1	0	0	1	0	0	1	3	0	1	1	0	1	3	1	1	0	0	1	0	0	1	0	0	1	3	1	1	0	0
368	2	0	65	Ovarian Cancer, Unspecified side	1	3	1	3	3	1	3	1	0	3	0	0	3	0	0	3	0	0	3	0	0	3	0	0	3	2	0	3	1	1	3	1	0	3	3	1	3	0	0	3	0	0	3	0	0
386	2	0	57	Ovarian Cancer, Unspecified side	1	0	0	4	2	0	4	2	0	4	0	0	4	0	0	4	4	0	4	0	0	4	2	0	4	1	0	4	0	0	4	0	0	4	1	0	4	0	0	4	2	0	4	0	0
407	2	0	68	Ovarian Cancer, Unspecified side	1	2	0	1	4	1	1	4	0	1	1	0	1	3	0	1	2	0	1	3	0	1	2	0	1	4	1	1	4	0	1	4	0	1	3	0	1	2	0	1	2	0	1	3	0
416	2	0	65	Endometrial Cancer	1	1	0	1	2	0	1	2	0	1	0	0	1	2	0	1	0	0	1	1	0	1	2	0	1	1	0	1	2	0	1	3	1	1	0	0	1	3	0	1	1	0	1	1	0
421	2	0	54	Ovarian Cancer, Unspecified side	1	2	1	1	3	1	1	2	0	1	0	0	1	3	0	1	0	0	1	0	0	1	2	0	1	0	0	1	3	1	1	0	0	1	0	0	1	0	0	1	0	0	1	0	0
461	2	0	46	Brain Metastasis	1	1	0	3	1	0	3	3	1	3	0	0	3	2	0	3	0	0	3	0	0	3	0	0	3	0	0	3	0	0	3	0	0	3	0	0	3	0	0	3	0	0	3	0	0
469	2	0	68	Other Type Of Ovarian Cancer, Unspecified side	1	1	0	1	1	0	1	2	1	1	0	0	1	0	0	1	0	0	1	0	0	1	2	0	1	0	0	1	2	0	1	0	0	1	0	0	1	0	0	1	0	0	1	0	0
470	2	0	45	Ovarian Cancer, Unspecified side	1	1	0	1	3	1	1	3	0	1	0	0	1	2	0	1	0	0	1	0	0	1	1	0	1	1	0	1	2	0	1	0	0	1	0	0	1	0	0	1	0	0	1	0	0
477	2	0	38	Cervical Cancer	1	1	0	3	4	1	3	2	0	3	0	0	3	2	0	3	0	0	3	2	0	3	2	0	3	1	0	3	0	0	3	2	0	3	0	0	3	0	0	3	0	0	3	0	0
482	2	0	58	Ovarian Cancer, Unspecified side	1	1	0	1	1	0	1	2	0	1	0	0	1	3	0	1	0	0	1	0	0	1	0	0	1	0	0	1	0	0	1	0	0	1	2	0	1	0	0	1	0	0	1	0	0
18	1	0	49	Malignant neoplasm of ascending colon	1	3	0	1	0	0	1	2	0	1	0	0	1	4	1	3	1	0	1	0	0	1	0	0	1	1		1	4	1	3	0	0	1	2	0	1	0	0	1	0	0	1	3	0
105	1	0	66	Brain Metastasis	1	1	0	1	2	0	1	2	0	1	1	0	1	0	0	1	4	1	1	2	0	1	2	0	1	3	1	1	3	0	1	3	0	1	4	1	1	0	0	1	2	0	1	0	0
198	6	0	65	Adenocarcinoma Of Lung, left	1	1	0	1	3	0	1	3	0	1	3	0	1	99	0	1	99	0	1	99	0	1	99	0	1	4	0	1	4	0	1	99	0	1	3	0	1	99	0	1	3	0	1	99	0
226	6	1	64	Adenocarcinoma Of Lung, right	1	3	0	99	4	1	1	4	1	3	1	1	1	4	0	99	3	0	99	3	0	99	4	0	99	4	1	1	0	0	99	4	0	99	4	1	1	0	0	99	4	1	1	2	0
232	6	1	53	Adenocarcinoma Of Lung, right	1	0	0	4	2	0	3	3	1	1	4	1	1	1	0	4	0	0	4	0	0	4	1	0	4	3	1	3	1	0	3	0	0	4	1	0	4	0	0	4	3	1	1	2	0
264	6	0	54	Nonsmall Cell Lung Cancer, unspecified side	1	0	0	99	1	0	99	1	0	99	0	0	99	1	0	99	0	0	99	0	0	99	1	0	99	2	1	1	2	0	99	0	0	99	1	0	99	0	0	99	1	0	99	0	0
313	6	1	59	Lung mass	1	2	0	3	4	1	3	4	1	3	3	0	99	2	0	99	4	0	99	0	0	99	4	1	3	1	0	99	0	0	99	0	0	99	0	0	99	0	0	99	4	1	3	0	0
399	6	1	50	Nonsmall Cell Lung Cancer, right	1	1	0	3	2	0	3	3	0	3	0	0	3	3	1	3	0	0	3	3	0	3	3	1	3	0	0	3	0	0	3	0	0	3	2	1	3	3	0	3	2	0	3	0	0
439	6	1	65	Adenocarcinoma Of Lung, right	1	0	0	3	4	1	3	3	1	3	0	0	3	0	0	3	0	0	3	1	0	3	0	0	3	2	1	3	0	0	3	1	0	3	0	0	3	1	0	3	0	0	3	0	0
451	6	1	63	Adenocarcinoma Of Lung, left	1	1	0	3	0	0	3	2	1	3	0	0	3	1	0	3	0	0	3	0	0	3	1	0	3	0	0	3	0	0	3	0	0	3	0	0	3	4	1	3	0	0	3	1	0
459	6	0	48	Nonsmall Cell Lung Cancer, right	1	2	0	1	3	1	1	4	1	1	0	0	1	3	0	1	0	0	1	0	0	1	1	0	1	1	0	1	3	0	1	0	0	1	0	0	1	0	0	1	1	0	1	0	0
10	3	0	54	Invasive Breast Cancer	1	0	0	99	3	1	3	1	0	1	0	0	1	2	0	1	0	0	1	2	0	1	3	0	1	4	1	3	0	0	1	0	0	1	0	0	1	2	0	1	0	0	1	0	0
74	3	0	43	Breast Cancer	1	0	0	3	3	0	3	2	0	3	1	0	3	1	0	3	0	0	1	0	0	1	1	0	1	2	0	1	0	0	1	0	0	1	0	0	1	0	0	3	1	0	3	1	0
134	3	0	63	Brain Metastasis	1	3	0	3	4	1	3	3	0	3	2	0	3	3	0	3	2	0	3	4	1	3	3	0	3	3	1	3	0	0	3	3	1	3	0	0	3	3	1	3	3	1	3	0	0
149	3	0	40	Seborrheic Dermatitis	1	3	0	1	3	1	1	3	1	3	1	0	1	4	0	1	2	0	1	1	0	1	3	0	1	2	0	1	2	0	1	3	0	1	3	1	1	1	0	1	2	0	1	2	0
168	3	0	48	Breast Cancer, left	1	2	0	3	1	0	3	4	0	3	1	0	3	2	0	3	2	0	3	2	0	3	3	0	1	2	0	3	4	0	3	1	0	3	2	0	3	2	0	3	1	0	3	1	0
177	3	0	52	Breast Cancer, left	1	2	0	1	0	0	1	2	0	1	0	0	1	1	0	1	1	0	1	0	0	1	1	0	1	3	1	1	1	0	1	1	0	1	0	0	1	1	0	1	2	0	1	0	0
288	3	0	56	Breast Cancer, right	1	2	0	1	3	0	1	3	0	1	0	0	1	2	0	1	2	0	1	0	0	1	3	0	1	3	0	1	99	99	99	0	0	1	2	0	1	0	0	1	2	0	1	0	0
329	3	0	62	Breast Cancer, unspecified side	1	3	0	1	3	1	1	2	0	1	0	0	1	3	0	1	2	0	1	0	0	1	3	0	1	3	1	1	3	0	1	0	0	1	4	1	1	0	0	1	3	0	1	0	0
178	2	0	51	Endometrioid Adenocarcinoma Of Ovary, Unspecified side	1	1	0	1	1	0	1	3	0	1	0	0	1	2	0	1	2	0	1	1	0	1	2	0	1	3	0	1	3	0	1	1	1	1	4	0	1	2	0	1	1	0	1	0	0
28	1	1	56	Rectosigmoid junction ca	1	1	0	1	2	0	1	2	0	1	0	0	1	3	1	1	0	0	1	1	0	1	0	0	1	0	0	1	2	1	1	0	0	1	2	1	1	0	0	1	1	0	1	1	0
187	6	0	59	Nonsmall Cell Lung Cancer, left	1	2	0	1	3	0	1	3	0	1	1	0	1	2	0	1	2	0	1	1	0	1	1	0	1	1	0	1	2	0	1	2	0	1	2	0	1	0	0	1	1	0	1	0	0
224	6	1	63	Nonsmall Cell Lung Cancer, right	1	1	1	1	0	0	1	1	1	1	1	1	1	99	0	1	1	1	1	0	0	1	0	0	1	1	1	1	0	0	1	1	1	1	0	0	1	0	0	1	1	1	1	0	0
73	3	0	49	Infiltrating Ductal Carcinoma Of Breast	1	1	0	3	2	0	3	2	0	3	2	0	3	1	0	3	1	0	3	1	0	3	1	0	3	2	0	3	2	0	3	1	0	3	1	0	3	0	0	3	1	0	3	1	0
133	3	0	50	Hyponatremia	1	0	0	1	0	0	1	0	0	1	0	0	1	0	0	1	0	0	1	0	0	1	0	0	1	0	0	1	0	0	1	0	0	1	0	0	1	0	0	1	0	0	1	0	0
152	3	0	40	Invasive Breast Cancer	1	2	1	3	1	0	2	2	0	2	1	0	2	2	0	2	2	0	2	2	0	2	3	1	2	2	0	2	4	1	3	0	0	2	0	0	2	0	0	4	2	0	2	0	0
184	2	0	58	Metastatic Cervical Cancer	1	1	0	4	1	0	4	1	0	4	0	0	4	1	0	4	0	0	4	0	0	4	1	0	4	1	0	4	0	0	4	1	0	4	3	0	4	0	0	4	1	0	4	1	0
29	1	0	64	Pneumococcal meningitis	1	1	0	1	3	1	3	2	0	1	0	0	1	2	0	1	2	0	1	0	0	1	0	0	1	2	0	1	2	0	1	1	0	1	2	0	1	0	0	1	2	0	1	0	0
83	1	0	69	Rectal Cancer	1	0	0	1	2	0	1	1	0	1	1	0	1	2	0	1	1	0	1	0	0	1	1	0	1	2	0	1	2	0	1	1	0	1	0	0	1	0	0	1	0	0	1	1	0
352	6	1	59	Nonsmall Cell Lung Cancer, left	1	1	0	1	1	0	1	0	0	1	0	0	1	0	0	1	0	0	1	0	0	1	0	0	1	1	0	1	0	0	1	0	0	1	0	0	1	0	0	1	4	1	1	0	0
353	6	1	53	Nonsmall Cell Lung Cancer, left	1	0	0	1	0	0	1	2	0	1	2	0	1	2	0	1	0	0	1	2	0	1	0	0	1	0	0	1	0	0	3	4	1	3	3	1	3	0	0	1	2	0	1	0	0
370	3	0	42	Hypercalcemia	1	1	0	3	3	1	3	2	0	3	0	0	3	2	0	3	2	0	3	3	1	3	3	0	3	2	0	3	3	1	3	3	0	3	0	0	3	3	1	3	0	0	3	0	0
426	2	0	57	Cervical Cancer	1	1	0	3	3	1	3	2	0	3	0	0	3	0	0	3	3	0	3	3	0	3	0	0	3	2	0	3	0	0	3	0	0	3	4	1	3	0	0	3	0	0	3	0	0
371	1	1	58	Rectal Cancer	1	1	0	3	0	0	3	0	0	3	0	0	3	0	0	3	0	0	3	0	0	3	1	0	3	1	0	3	0	0	3	0	0	3	2	1	3	0	0	3	0	0	3	1	0
373	1	0	65	Sigmoid Colon Cancer	1	1	0	3	0	0	3	3	0	3	0	0	3	3	1	3	3	0	3	0	0	3	0	0	3	4	1	4	0	0	3	0	0	3	0	0	3	0	0	3	2	0	3	0	0
209	6	1	57	Lung Cancer, unspecified side	1	1	0	99	0	1	99	1	0	99	1	0	99	1	0	99	1	0	99	0	0	99	1	0	99	0	0	99	0	0	99	0	0	99	0	0	99	0	0	99	2	0	3	0	0
8	3	0	41	Bone Metastasis	1	2	0	3	2	0	3	3	0	3	1	0	3	1	0	3	0	0	3	0	0	3	0	0	3	1	0	3	1	0	3	3	0	3	1	0	3	0	0	3	0	0	3	0	0
45	3	0	38	Breast metastasis	1	1	0	1	3	1	3	3	0	1	0	0	1	3	0	1	3	0	1	3	1	3	3	0	1	3	0	1	3	1	3	4	0	1	2	0	1	3	0	1	3	0	1	0	0
253	3	0	45	Breast Cancer, left	1	0	0	1	3	1	1	1	0	1	0	0	1	4	1	1	0	0	1	2	0	1	3	0	1	3	1	1	0	0	1	1	0	1	2	0	1	1	0	1	0	0	1	1	0
309	3	0	54	Breast Cancer, left	1	2	0	1	2	1	1	3	0	99	0	0	99	2	0	99	2	0	99	1	0	99	2	0	99	0	0	99	1	0	99	1	0	99	1	0	99	1	0	99	3	1	1	0	0
336	3	0	59	Breast Cancer, left	1	1	0	1	1	0	1	2	0	1	0	0	1	1	0	1	1	0	1	1	0	1	2	0	1	1	0	1	1	0	1	0	0	1	1	0	1	1	0	1	0	0	1	0	0
5	1	1	60	Rectal Cancer	1	0	0	3	0	0	3	1	0	3	0	0	3	0	0	3	1	0	3	1	0	3	0	0	3	3	1	3	0	0	3	1	0	3	2	0	3	1	0	3	2	0	3	1	0
26	1	1	48	Sigmoid Colon Cancer	1	1	0	1	0	0	1	1	0	1	1	0	1	1	0	1	1	0	1	0	0	1	1	0	1	0	0	1	0	0	1	1	0	1	1	0	1	0	0	1	1	0	1	0	0
84	1	0	67	Traumatic Intracranial Hemorrhage	1	0	0	99	0	3	99	2	0	99	0	0	99	1	0	99	3	0	99	0	0	99	2	0	99	3	0	99	0	0	99	0	0	99	0	0	99	0	0	99	1	0	99	0	0
290	1	1	55	Essential Hypertension, Unspecified	1	1	0	1	1	0	1	1	0	1	0	0	1	0	0	1	1	0	1	2	0	1	2	0	1	1	0	1	1	0	1	2	0	1	3	1	1	1	0	1	1	0	1	3	0
208	6	0	61	Adenocarcinoma Of Lung, left	1	0	0	3	0	0	3	2	0	3	2	0	3	3	0	3	4	0	3	2	0	3	0	0	3	4	0	3	4	0	3	2	0	3	1	0	3	0	0	3	2	0	3	2	0
214	6	0	44	Adenocarcinoma Of Lung, left	1	2	0	2	1	0	1	2	0	2	4	0	1	2	0	2	2	0	1	0	0	2	2	0	2	3	0	1	0	0	2	1	0	2	0	0	1	1	0	1	0	0	2	2	0
217	6	1	47	Adenocarcinoma Of Lung, left	1	3	0	1	2	0	1	4	1	3	1	0	1	2	0	3	1	0	4	3	0	4	4	1	4	0	0	4	0	0	4	3	0	1	0	0	3	1	0	4	2	0	1	4	0
220	6	1	41	Adenocarcinoma Of Lung, left	1	0	0	1	1	0	1	2	0	1	1	0	1	1	0	1	0	0	1	2	0	1	2	0	1	0	0	1	0	0	1	2	0	1	0	0	1	0	0	1	2	0	1	0	0
223	6	0	49	Nonsmall Cell Lung Cancer, right	1	2	1	3	2	1	3	2	1	3	1	0	3	1	0	3	1	0	3	4	1	3	1	0	3	1	0	3	0	0	3	4	1	3	4	1	3	4	1	3	1	0	3	0	0
256	6	1	61	Adenocarcinoma Of Lung, left	1	1	0	99	1	1	1	3	0	99	0	0	99	1	0	99	0	0	99	2	0	99	3	0	99	0	0	99	0	0	99	1	0	99	1	0	99	0	0	99	0	0	99	0	0
259	6	0	64	Adenocarcinoma Of Lung, right	1	1	0	99	4	1	1	2	0	99	3	0	99	2	0	99	4	0	99	2	0	99	2	0	99	3	0	99	2	0	99	2	0	99	0	0	99	0	0	99	4	1	1	0	0
265	6	0	54	Adenocarcinoma Of Lung, unspecified side	1	0	0	1	2	0	1	0	0	1	0	0	1	1	0	1	0	0	1	1	0	1	0	0	1	2	0	1	0	0	1	2	0	1	0	0	1	0	0	1	1	0	1	0	0
266	6	1	65	Adenocarcinoma Of Lung, right	1	2	0	3	1	0	3	2	0	3	0	0	3	2	0	3	2	0	3	0	0	3	2	0	3	1	0	3	0	0	3	0	0	3	0	0	3	0	0	3	2	0	3	0	0
267	6	0	30	Adenocarcinoma Of Lung, left	1	0	0	99	4	1	1	3	0	99	0	0	99	3	0	99	1	0	99	2	1	1	2	0	99	3	1	1	3	1	1	3	0	99	0	0	99	0	0	99	2	1	1	0	0
278	6	0	25	Adenocarcinoma Of Lung, left	1	0	0	1	1	1	1	2	1	1	3	1	1	2	1	3	0	0	1	0	0	1	0	0	1	1	1	1	3	1	3	0	0	1	0	0	1	0	0	1	1	1	1	0	0
280	6	1	46	Nonsmall Cell Lung Cancer, left	1	1	0	3	4	0	3	4	0	3	0	0	3	4	0	3	4	0	3	4	0	3	4	0	3	4	0	3	4	0	3	4	0	3	4	0	3	0	0	3	2	0	3	0	0
285	6	1	55	Adenocarcinoma Of Lung, right	1	2	1	1	1	0	1	1	0	1	2	0	1	3	0	1	0	0	1	0	0	1	2	0	1	1	0	1	1	0	1	2	0	1	0	0	1	0	0	1	1	0	1	0	0
294	6	0	56	Adenocarcinoma Of Lung, left	1	1	0	1	2	0	1	1	0	1	1	0	1	2	0	1	1	0	1	1	0	1	0	0	1	3	0	1	2	0	1	2	0	1	2	0	1	0	0	1	0	0	1	0	0
295	6	1	55	Nonsmall Cell Lung Cancer, left	1	1	0	1	1	0	1	2	0	1	3	0	99	2	0	1	3	0	99	0	0	99	1	0	99	0	0	99	0	0	99	0	0	99	0	0	99	0	0	99	3	0	99	0	0
361	6	0	51	Nonsmall Cell Lung Cancer, right	1	0	0	1	0	0	1	0	0	1	1	0	1	0	0	1	1	0	1	0	0	1	0	0	1	1	0	1	0	0	1	0	0	1	0	0	1	0	0	1	0	0	1	0	0
362	6	1	60	Adenocarcinoma Of Lung, right	1	0	0	1	0	0	1	0	0	1	0	0	1	0	0	1	1	0	1	0	0	1	1	0	1	0	0	1	0	0	1	0	0	1	1	0	1	0	0	1	0	0	1	0	0
363	6	1	56	Adenocarcinoma Of Lung, right	1	0	0	1	0	0	1	0	0	1	0	0	1	0	0	1	1	0	1	0	0	1	1	0	1	2	0	1	0	0	1	0	0	1	0	0	1	0	0	1	2	0	1	0	0
364	6	1	59	Nonsmall Cell Lung Cancer, right	1	0	0	1	0	0	1	1	0	1	0	0	1	3	0	1	0	0	1	0	0	1	1	0	1	3	1	1	0	0	1	3	0	1	0	0	1	0	0	1	2	0	1	0	0
381	6	1	59	Lung Cancer, right	1	0	0	3	1	0	3	1	0	3	2	0	3	2	0	3	0	0	3	0	0	3	0	0	3	0	0	3	1	0	3	0	0	3	0	0	3	0	0	3	3	1	3	0	0
382	6	1	55	Chronic periodontitis, unspecified	1	0	0	1	1	0	1	1	0	1	2	0	1	2	0	1	3	1	1	0	0	1	1	0	1	0	0	1	1	0	1	1	0	1	0	0	1	0	0	1	3	0	1	0	0
383	6	0	51	Bone Metastasis	1	1	0	3	2	0	3	2	0	3	3	0	3	3	1	3	1	0	3	0	0	3	1	0	3	2	0	3	3	1	3	0	0	3	0	0	3	0	0	3	3	0	3	0	0
384	6	0	45	Adenocarcinoma Of Lung, left	1	2	0	1	0	0	1	1	0	1	2	0	1	3	0	1	0	0	1	1	0	1	1	0	1	2	1	1	2	0	1	0	0	1	0	0	1	0	0	1	3	1	1	0	0
390	6	1	41	Adenoid Cystic Carcinoma Of Lung, unspecified side	1	0	0	1	0	0	1	1	0	1	0	0	1	0	0	1	0	0	1	0	0	1	0	0	1	0	0	1	0	0	1	0	0	1	0	0	1	0	0	1	3	0	1	0	0
391	6	0	52	Nonsmall Cell Lung Cancer, right	1	1	0	1	1	0	1	2	0	1	0	0	1	0	0	1	0	0	1	0	0	1	1	0	1	0	0	1	0	0	1	0	0	1	0	0	1	0	0	1	3	0	1	0	0
392	6	0	41	Adenocarcinoma Of Lung, right	1	0	0	1	1	0	1	2	0	1	0	0	1	2	0	1	0	0	1	0	0	1	1	0	1	0	0	1	0	0	1	0	0	1	0	0	1	0	0	1	2	0	1	0	0
394	6	0	64	Nonsmall Cell Lung Cancer, right	1	2	0	1	3	0	1	4	0	1	1	0	1	3	0	1	3	0	1	0	0	1	3	0	1	3	1	1	2	0	1	2	0	1	0	0	1	0	0	1	3	1	1	2	0
395	6	0	51	Nonsmall Cell Lung Cancer, left	1	2	0	1	2	0	1	3	0	1	1	0	1	4	1	1	3	0	1	2	0	1	3	0	1	3	1	1	1	0	1	0	0	1	0	0	1	0	0	1	3	0	1	3	0
396	6	1	72	Squamous Cell Lung Cancer, right	1	2	0	1	2	0	1	3	0	1	1	0	1	3	0	1	0	0	1	0	0	1	2	0	1	2	0	1	0	0	1	1	0	1	0	0	1	0	0	1	1	0	1	0	0
397	6	1	70	Nonsmall Cell Lung Cancer, right	1	0	0	1	2	0	1	2	0	1	0	0	1	0	0	1	2	0	1	2	0	1	1	0	1	1	0	1	0	0	1	0	0	1	0	0	1	0	0	1	1	0	1	0	0
410	6	1	51	Nonsmall Cell Lung Cancer, right	1	0	0	1	0	0	1	0	0	1	0	0	1	0	0	1	0	0	1	0	0	1	2	0	1	0	0	1	0	0	1	0	0	1	0	0	1	0	0	1	3	0	1	0	0
412	6	0	66	Adenocarcinoma Of Lung, right	1	2	0	1	0	0	1	4	1	1	0	0	1	0	0	1	0	0	1	0	0	1	0	0	1	1	0	1	0	0	1	1	0	1	1	0	1	0	0	1	3	1	1	0	0
413	6	0	50	Nonsmall Cell Lung Cancer, right	1	3	1	3	2	0	3	3	0	3	0	0	3	4	1	3	0	0	3	0	0	3	2	0	3	0	0	3	4	1	3	0	0	3	0	0	3	0	0	3	2	0	3	0	0
427	6	1	49	Adenocarcinoma Of Lung, right	1	0	0	1	3	1	1	2	0	1	3	0	1	2	0	1	0	0	1	0	0	1	2	0	1	0	0	1	1	0	1	0	0	1	0	0	1	0	0	1	3	1	1	0	0
429	6	1	69	Neutropenic fever	1	2	0	3	1	0	3	2	1	3	0	0	3	2	0	3	0	0	3	0	0	3	2	0	3	0	0	3	0	0	3	0	0	3	0	0	3	0	0	3	0	0	3	0	0
430	6	1	59	Drug-induced hyperglycemia	1	0	0	1	0	0	1	0	0	1	1	0	1	0	0	1	0	0	1	0	0	1	1	0	1	0	0	1	0	0	1	0	0	1	2	0	1	0	0	1	0	0	1	0	0
431	6	0	53	Adenocarcinoma Of Lung, left	1	1	0	1	3	1	1	1	0	1	0	0	1	2	0	1	0	0	1	0	0	1	2	0	1	0	0	1	0	0	1	0	0	1	0	0	1	0	0	1	1	0	1	0	0
432	6	0	52	Nonsmall Cell Lung Cancer, left	1	1	0	1	0	0	1	2	0	1	3	1	1	1	0	1	0	0	1	0	0	1	0	0	1	0	0	1	1	0	1	0	0	1	0	0	1	0	0	1	2	0	1	0	0
440	6	0	62	Nonsmall Cell Lung Cancer, right	1	1	0	1	1	0	1	1	0	1	0	0	1	1	0	1	0	0	1	0	0	1	1	0	1	0	0	1	0	0	1	0	0	1	0	0	1	0	0	1	0	0	1	0	0
442	6	1	61	Nonsmall Cell Lung Cancer, left	1	1	0	1	2	1	1	2	0	1	0	0	1	2	0	1	0	0	1	0	0	1	0	0	1	0	0	1	1	0	1	0	0	1	0	0	1	0	0	1	0	0	1	0	0
444	6	0	67	Adenocarcinoma Of Lung, right	1	0	0	1	2	1	1	1	0	1	0	0	1	1	0	1	0	0	1	0	0	1	0	0	1	0	0	1	0	0	1	0	0	1	0	0	1	0	0	1	0	0	1	0	0
445	6	1	58	Lung Cancer, right	1	0	0	3	1	0	3	1	0	3	1	0	3	1	0	3	2	0	3	0	0	3	0	0	3	0	0	3	0	0	3	0	0	3	2	1	3	0	0	3	2	1	3	0	0
446	6	1	70	Lung Cancer, right	1	0	0	1	0	0	1	1	0	1	1	1	1	1	0	1	0	0	1	0	0	1	1	0	1	0	0	1	0	0	1	3	0	1	0	0	1	0	0	1	2	1	1	0	0
447	6	1	67	Nonsmall Cell Lung Cancer, right	1	0	0	1	3	0	1	2	0	1	3	0	1	2	0	1	0	0	1	0	0	1	0	0	1	1	0	1	1	0	1	0	0	1	0	0	1	0	0	1	3	1	1	0	0
448	6	1	43	steroid-induced DM	1	0	0	1	3	1	1	1	0	1	3	1	1	1	0	1	0	0	1	0	0	1	1	0	1	0	0	1	0	0	1	0	0	1	0	0	1	0	0	1	2	1	1	0	0
449	6	0	69	Adenocarcinoma Of Lung, left	1	1	0	1	1	0	1	1	0	1	0	0	1	1	0	1	0	0	1	0	0	1	1	0	1	0	0	1	0	0	1	0	0	1	0	0	1	0	0	1	0	0	1	0	0
450	6	0	62	Adenocarcinoma Of Lung, left	1	2	0	1	4	1	1	2	0	1	0	0	1	2	0	1	0	0	1	0	0	1	1	0	1	1	0	1	2	0	1	0	0	1	0	0	1	0	0	1	1	0	1	0	0
452	6	0	60	Neutropenic fever	1	1	0	3	2	0	3	2	0	3	0	0	3	2	1	3	0	0	3	1	0	3	1	0	3	1	0	3	2	0	3	0	0	3	0	0	3	0	0	3	2	1	3	0	0
453	6	1	65	Metastatic of lung, unspecified side	1	0	0	1	2	1	1	0	0	1	0	0	1	1	0	1	0	0	1	0	0	1	0	0	1	0	0	1	0	0	1	0	0	1	0	0	1	0	0	1	1	0	1	0	0
454	6	0	58	Adenocarcinoma Of Lung, left	1	0	0	1	1	0	1	1	0	1	0	0	1	1	0	1	0	0	1	0	0	1	0	0	1	1	0	1	1	0	1	0	0	1	0	0	1	0	0	1	0	0	1	0	0
455	6	0	57	Nonsmall Cell Lung Cancer, right	1	1	0	1	0	0	1	1	0	1	3	0	1	1	0	1	0	0	1	0	0	1	0	0	1	1	0	1	0	0	1	0	0	1	0	0	1	0	0	1	1	0	1	0	0
456	6	0	47	Nonsmall Cell Lung Cancer, left	1	0	0	3	0	0	3	1	0	3	3	1	3	1	0	3	0	0	3	0	0	3	1	0	3	1	0	3	1	0	3	0	0	3	0	0	3	0	0	3	0	0	3	0	0
457	6	0	58	NSCLC	1	0	0	1	0	0	1	1	0	1	2	1	1	1	0	1	0	0	1	0	0	1	1	0	1	1	0	1	0	0	1	0	0	1	0	0	1	0	0	1	2	1	1	0	0
197	4	0	42	Malignant neoplasm of body of stomach, advanced	1	1	0	1	3	0	1	2	0	1	3	0	1	3	0	1	2	0	1	3	0	1	1	0	1	0	0	1	2	0	1	3	1	1	0	0	1	4	1	1	0	0	1	0	0
269	4	1	62	Advanced Gastric Cancer	1	1	0	99	1	0	99	1	0	99	1	0	99	0	0	99	2	0	99	1	0	99	1	0	99	2	1	1	1	0	99	1	0	99	0	0	99	0	0	99	1	0	99	0	0
282	4	1	65	Bronchopneumonia, unspecified	1	1	0	99	0	0	99	1	0	99	0	0	99	0	0	99	1	0	99	0	0	99	1	0	99	1	0	99	0	0	99	0	0	99	0	0	99	0	0	99	1	0	99	0	0
314	4	0	62	Advanced Gastric Cancer	1	2	0	99	3	1	1	3	1	1	0	0	99	1	0	99	1	0	99	1	0	99	2	0	99	0	0	99	2	0	1	3	1	1	3	1	1	1	0	99	3	1	1	1	0
15	3	0	52	Invasive Breast Cancer	1	1	0	1	1	0	1	1	0	1	0	0	1	1	0	1	2	0	1	1	0	1	1	0	1	0	0	1	1	0	1	2	0	1	0	0	1	1	0	1	0	0	1	2	0
23	3	0	46	Breast Cancer	1	1	0	1	0	0	1	2	0	1	0	0	1	1	0	1	0	0	1	1	0	1	1	0	1	2	0	1	2	0	1	2	0	1	0	0	1	0	0	1	3	0	1	0	0
24	3	0	52	Graves' Disease	1	0	0	1	0	0	1	1	0	1	0	0	1	2	0	1	0	0	1	1	0	1	3	0	1	1	0	1	0	0	1	1	0	1	0	0	1	0	0	1	0	0	1	0	0
39	3	0	51	Infiltrating Ductal Carcinoma Of Breast	1	2	0	1	0	0	1	2	0	1	0	0	1	1	0	1	1	0	1	0	0	1	2	0	1	0	0	1	1	0	3	1	0	3	0	0	1	0	0	1	0	0	1	1	0
55	3	0	66	Invasive Breast Cancer	1	0	0	1	0	0	1	0	0	1	1	0	1	0	0	1	1	0	1	0	0	1	0	0	1	1	0	1	1	0	1	0	0	1	1	0	1	0	0	1	99	0	1	0	0
56	3	0	34	Breast Cancer	1	99	0	1	0	0	1	1	0	1	0	0	1	2	0	1	2	0	1	1	0	1	3	0	1	0	0	1	3	1	1	1	0	1	0	0	1	0	0	1	0	0	1	0	0
57	3	0	51	Invasive Breast Cancer	1	2	0	1	2	1	1	2	0	1	0	0	1	1	0	1	2	0	1	0	0	1	1	0	1	2	0	1	2	0	1	2	0	1	0	0	1	1	0	1	2	0	1	0	0
58	3	0	42	Invasive Breast Cancer	1	1	0	1	2	0	1	2	0	1	1	0	1	3	0	1	3	0	1	3	0	1	2	0	1	3	0	1	3	0	1	3	0	1	3	0	1	1	0	1	2	0	1	1	0
59	3	0	46	Invasive Breast Cancer	1	1	0	1	0	0	1	2	0	1	0	0	1	1	0	1	2	0	1	2	0	1	3	0	1	1	0	1	1	0	1	2	1	1	1	0	1	1	0	1	1	0	1	0	0
63	3	0	63	Breast Cancer	1	2	0	1	1	0	1	3	0	1	3	0	1	3	0	1	2	0	1	1	0	1	2	0	1	2	0	1	3	0	1	2	0	1	3	0	1	2	0	1	3	0	1	1	0
68	3	0	48	Breast Cancer	1	1	0	1	0	0	1	2	0	1	3	0	1	2	0	1	2	0	1	0	0	1	1	0	1	2	0	1	1	0	1	0	0	1	0	0	1	0	0	1	2	0	1	0	0
69	3	0	49	Breast metastasis	1	0	0	3	0	0	3	0	0	3	3	0	3	0	0	3	0	0	3	1	0	3	0	0	3	2	0	3	0	0	3	0	0	3	0	0	3	2	0	3	2	0	3	0	0
96	3	0	54	Lung Metastasis	1	0	0	1	1	0	1	1	0	1	0	0	1	0	0	1	0	0	1	0	0	1	3	0	1	2	0	1	0	0	1	0	0	1	0	0	1	0	0	1	0	0	1	0	0
97	3	0	38	Conjunctivitis	1	1	0	1	1	0	1	2	0	1	0	0	1	2	0	1	2	0	1	1	0	1	2	0	1	3	0	1	3	0	1	1	0	1	1	0	1	0	0	1	2	0	1	0	0
99	3	0	62	Breast Cancer	1	0	0	1	2	0	1	0	0	1	0	0	1	0	0	1	2	0	1	0	0	1	0	0	1	3	0	1	0	0	1	0	0	1	0	0	1	0	0	1	0	0	1	1	0
100	3	0	46	Breast Cancer	1	1	0	1	1	0	1	3	1	1	1	0	1	2	0	1	2	0	1	0	0	1	0	0	1	1	0	1	3	1	1	1	0	1	1	0	1	0	0	1	4	1	1	1	0
125	3	0	35	Small Bowel Obstruction	1	0	0	1	1	0	1	0	0	1	0	0	1	1	0	1	0	0	1	0	0	1	0	0	1	0	0	1	1	0	1	0	0	1	0	0	1	0	0	1	0	0	1	0	0
142	3	0	52	Breast Cancer	1	2	0	3	2	0	3	2	0	3	0	0	3	1	0	3	2	0	3	1	0	3	1	0	3	3	0	3	3	0	3	1	0	3	1	0	3	1	0	3	0	0	3	0	0
144	3	0	59	Breast Cancer	1	3	1	1	4	1	1	4	1	1	1	0	1	4	0	1	2	0	1	0	0	1	2	0	1	3	1	1	3	0	1	1	0	1	1	0	1	0	0	1	1	0	1	0	0
146	3	0	31	Breast Cancer	1	0	0	1	4	1	1	2	0	1	1	0	1	3	0	1	2	0	1	3	0	1	4	1	1	1	0	1	0	0	1	3	1	1	0	0	1	0	0	1	2	0	1	1	0
151	3	0	42	Breast cancer	1	0	0	1	1	0	3	1	0	1	2	0	3	1	0	3	2	0	1	1	0	3	0	0	1	0	0	3	1	0	1	1	0	3	0	0	3	0	0	3	0	0	3	0	0
156	3	0	55	Invasive Breast Cancer, unspecified side	1	0	0	1	0	0	1	1	1	1	1	1	1	1	1	1	1	1	1	0	0	1	0	0	1	2	0	1	0	0	1	0	0	1	0	0	1	0	0	1	0	0	1	0	0
241	3	0	63	Breast Cancer, right	1	1	0	3	3	0	3	2	0	3	1	0	3	2	0	3	2	0	3	2	0	1	2	0	3	2	0	1	3	0	3	2	0	3	2	0	1	0	0	3	0	0	1	1	0
320	3	0	52	Breast Cancer, right	1	0	0	1	2	0	1	0	0	1	0	0	1	3	0	1	2	0	1	0	0	1	0	0	1	99	99	99	1	0	1	0	0	1	2	0	1	0	0	99	2	0	1	0	0
321	3	0	46	Breast Cancer, right	1	0	0	99	0	0	99	2	0	1	99	99	99	4	0	1	0	0	99	0	0	99	2	0	1	0	0	99	3	0	3	0	0	99	0	0	99	0	0	99	0	0	99	1	0
326	3	0	52	-	1	3	0	3	3	0	3	3	0	3	1	0	2	1	0	2	2	0	2	3	0	1	3	0	3	3	0	3	2	0	3	2	0	2	1	0	2	2	0	2	2	0	2	3	0
332	3	0	46	Bone Metastasis	1	2	0	1	2	0	1	1	0	1	0	0	1	2	0	1	1	0	1	2	0	1	1	0	1	1	0	1	0	0	1	1	0	1	2	0	1	1	0	1	0	0	1	2	0
334	3	0	39	Breast Cancer, unspecified side	1	1	0	1	1	0	1	3	0	1	0	0	1	2	0	1	1	0	1	1	0	1	2	0	1	3	0	1	2	0	1	2	0	1	3	0	1	1	0	1	0	0	1	0	0
335	3	0	50	Invasive Breast Cancer, unspecified side	1	0	0	3	4	1	2	1	0	2	4	1	3	2	0	3	4	1	1	2	0	3	4	1	3	4	1	3	0	0	3	2	0	3	0	0	3	2	0	3	1	0	3	4	1
340	3	0	53	Breast Cancer, unspecified side	1	0	0	1	1	0	1	2	0	1	1	0	1	1	0	1	1	0	1	0	0	1	0	0	1	1	0	1	4	1	1	1	0	1	0	0	1	0	0	1	1	0	1	0	0
344	3	0	54	Breast Cancer, left	1	2	1	3	2	1	3	2	1	3	2	1	3	3	1	3	0	0	3	0	0	3	2	0	3	2	1	3	3	1	3	0	0	3	0	0	3	0	0	3	3	1	3	0	0
346	3	0	53	Breast Cancer, right	1	2	0	3	1	0	1	3	1	3	0	0	1	1	0	1	2	0	1	1	0	1	1	0	1	2	0	1	0	0	1	0	0	1	0	0	1	0	0	1	1	0	1	1	0
347	3	0	42	Breast Cancer, right	1	1	0	1	2	0	1	2	0	2	2	0	1	3	1	2	2	0	2	2	0	2	2	0	2	2	0	1	2	0	1	2	0	1	2	0	2	1	0	1	3	1	1	1	0
348	3	0	53	Breast Cancer, left	1	1	0	4	1	0	4	1	0	4	0	0	4	1	0	4	0	0	4	1	0	4	2	0	4	1	0	4	0	0	4	0	0	4	0	0	4	0	0	4	1	0	4	0	0
349	3	0	39	Axillary lymph node metastasis	1	1	0	3	1	0	3	1	0	3	1	0	3	1	0	3	1	0	3	0	0	3	1	0	3	2	1	3	1	0	3	0	0	3	0	0	3	0	0	3	0	0	3	0	0
354	3	0	45	Invasive Breast Cancer, unspecified side	1	0	0	3	0	0	3	1	0	3	1	0	3	1	0	3	0	0	3	1	0	3	1	0	3	1	0	3	1	0	3	1	0	3	0	0	3	0	0	3	1	0	3	0	0
369	3	0	46	Breast Cancer, right	1	0	0	3	0	0	3	1	1	3	1	0	3	0	0	3	0	0	3	0	0	3	1	0	3	1	0	3	1	0	3	0	0	3	0	0	3	0	0	3	1	0	3	0	0
378	3	0	50	Breast Cancer, right	1	3	0	3	2	1	3	2	1	3	0	0	3	3	1	3	3	0	3	2	0	3	2	0	3	3	1	3	4	1	3	2	0	3	0	0	3	0	0	3	0	0	3	0	0
385	3	0	39	Breast Cancer, right	1	0	0	3	2	1	3	1	0	3	2	0	3	2	0	3	2	0	3	0	0	3	0	0	3	2	0	3	0	0	3	0	0	3	0	0	3	0	0	3	0	0	3	1	0
387	3	0	41	Breast Cancer, left	1	0	0	3	0	0	3	1	0	3	1	0	3	2	0	3	1	0	3	1	0	3	0	0	3	1	0	3	2	0	3	1	0	3	0	0	3	0	0	3	0	0	3	1	0
388	3	0	48	Breast Cancer, right	1	0	0	1	0	0	1	1	0	1	0	0	1	1	0	1	0	0	1	0	0	1	1	0	1	1	0	1	0	0	1	0	0	1	1	0	1	0	0	1	0	0	1	0	0
2	2	0	40	Cervical Cancer	1	3	0	1	3	1	1	2	0	1	0	0	1	2	0	1	2	1	1	2	1	1	3	0	1	2	1	1	1	0	1	3	1	1	2	0	1	1	0	1	1	0	1	1	0
16	2	0	52	Ovarian Cancer	1	2	0	1	2	0	1	0	0	1	1	0	1	2	0	1	0	0	1	0	0	1	1	0	1	3	1	1	1	0	1	0	0	1	0	0	1	0	0	1	0	0	1	0	0
48	2	0	43	Ovarian Cancer	1	0	0	1	0	0	1	0	0	1	0	0	1	0	0	1	0	0	1	0	0	1	0	0	1	1	0	1	1	0	1	0	0	1	0	0	1	0	0	1	0	0	1	3	0
108	2	0	53	Endometrial Cancer	1	1	0	1	2	0	1	2	0	1	0	0	1	1	0	1	1	0	1	2	0	1	0	0	1	0	0	1	0	0	1	1	0	1	0	0	1	0	0	1	0	0	1	0	0
123	2	0	42	Cervical Cancer	1	1	0	1	1	0	1	1	0	1	0	0	1	0	0	1	2	0	1	1	0	1	2	0	1	1	0	1	0	0	1	1	0	1	3	0	1	1	0	1	1	0	1	1	0
130	2	0	63	Cervical Cancer	1	2	0	1	2	0	1	3	0	1	2	0	1	2	0	1	2	0	1	0	0	1	0	0	1	4	0	1	2	0	1	0	0	1	2	0	1	0	0	1	2	0	1	0	0
154	2	0	46	Epithelial Malignant Ovarian Cancer, unspecified side	1	1	0	1	1	0	1	1	0	1	0	0	1	2	0	1	0	0	1	0	0	1	2	0	1	2	0	1	1	0	1	0	0	1	2	0	1	0	0	1	0	0	1	0	0
202	2	0	40	Ovarian Cancer, Unspecified side	1	1	0	3	3	0	3	3	0	3	1	0	3	3	0	1	2	0	3	4	0	3	3	0	3	2	0	3	3	0	3	4	0	3	2	0	3	3	0	3	2	0	3	2	0
219	2	0	61	Endometrial Cancer	1	0	0	1	3	0	3	1	0	99	0	0	99	1	0	99	2	0	99	0	0	99	1	0	99	4	1	3	2	0	99	1	0	99	1	0	99	0	0	99	1	0	99	0	0
312	2	0	47	Epithelial Malignant Ovarian Cancer, unspecified side	1	1	0	3	0	0	1	1	0	1	0	0	1	0	0	1	0	0	1	1	0	1	0	0	1	1	0	1	0	0	1	0	0	1	1	0	1	0	0	1	0	0	1	0	0
366	2	0	47	Ovarian Cancer, Unspecified side	1	3	0	4	3	1	4	2	0	4	1	0	4	2	0	4	0	0	4	1	0	4	0	0	4	4	1	4	2	0	4	0	0	4	1	0	4	1	0	4	1	0	4	2	0
367	2	0	46	Ovarian Cancer, Unspecified side	1	0	0	3	1	0	3	0	0	3	1	0	3	0	0	3	0	0	3	0	0	3	0	0	3	1	0	3	0	0	3	1	0	3	0	0	3	0	0	3	0	0	3	0	0
389	2	0	43	krukenberg tumor of ovary	1	1	0	1	3	1	1	3	0	1	0	0	1	3	0	1	2	0	1	1	0	1	3	0	1	3	1	1	3	1	1	3	0	1	0	0	1	0	0	1	0	0	1	1	0
400	2	0	41	Epithelial Malignant Ovarian Cancer, unspecified side	1	1	0	1	2	0	1	2	0	1	0	0	1	4	1	1	2	0	1	0	0	1	2	0	1	2	0	1	2	0	1	0	0	1	0	0	1	0	0	1	0	0	1	0	0
401	2	0	52	Cervical Cancer	1	1	0	1	0	0	1	4	0	1	0	0	1	2	0	1	1	0	1	0	0	1	2	0	1	2	0	1	3	0	1	0	0	1	0	0	1	0	0	1	0	0	1	1	0
402	2	0	52	Cervical Cancer	1	0	0	3	1	0	3	1	0	3	0	0	3	1	0	3	1	0	3	0	0	3	1	0	3	1	0	3	1	0	3	0	0	3	0	0	3	0	0	3	0	0	3	1	0
403	2	0	55	Cervical Cancer	1	2	0	1	2	0	1	2	0	1	0	0	1	4	0	1	0	0	1	0	0	1	4	0	1	0	0	1	4	1	1	0	0	1	0	0	1	0	0	1	0	0	1	1	0
404	2	0	51	Ovarian Cancer, Unspecified side	1	0	0	1	1	0	1	1	0	1	0	0	1	1	0	1	0	0	1	0	0	1	0	0	1	1	0	1	1	0	1	0	0	1	0	0	1	0	0	1	0	0	1	1	0
405	2	0	55	Epithelial Malignant Ovarian Cancer, unspecified side	1	1	0	3	1	0	3	0	0	3	0	0	3	1	0	3	0	0	3	0	0	3	1	0	3	1	0	3	1	0	3	0	0	3	0	0	3	0	0	3	0	0	3	0	0
406	2	0	52	Cervical Cancer	1	0	0	1	3	1	1	3	0	1	0	0	1	0	0	1	0	0	1	0	0	1	0	0	1	0	0	1	1	0	1	0	0	3	0	0	3	0	0	3	1	0	1	0	0
408	2	0	47	Acute small intestine ischemia	1	0	0	4	2	0	1	0	0	4	0	0	4	0	0	4	0	0	4	0	0	4	1	0	1	3	1	1	0	0	4	0	0	4	0	0	4	0	0	4	0	0	4	3	0
414	2	0	59	Ovarian Cancer, Unspecified side	1	1	0	1	0	0	1	1	0	1	0	0	1	1	0	1	0	0	1	0	0	1	1	0	1	1	0	1	1	0	1	0	0	1	0	0	1	0	0	1	0	0	1	0	0
415	2	0	60	Endometrial Cancer	1	1	0	3	1	0	3	3	1	3	0	0	3	2	0	3	0	0	3	2	0	3	2	0	3	1	0	3	2	0	3	3	1	3	0	0	3	2	0	3	0	0	3	0	0
417	2	0	57	Epithelial Malignant Ovarian Cancer, unspecified side	1	2	0	1	1	0	1	1	0	1	0	0	1	2	0	1	0	0	1	0	0	1	0	0	1	0	0	1	1	0	1	0	0	1	0	0	1	0	0	1	0	0	1	0	0
418	2	0	50	Ovarian Cancer, Unspecified side	1	1	0	1	0	0	1	1	0	1	0	0	1	1	0	1	0	0	1	0	0	1	1	0	1	0	0	1	1	0	1	0	0	1	0	0	1	0	0	1	0	0	1	0	0
419	2	0	61	Radiation proctitis	1	0	0	1	1	1	1	0	0	1	0	0	1	0	0	1	1	0	1	2	0	1	3	0	1	4	1	1	0	0	1	1	0	1	0	0	1	2	0	1	0	0	1	0	0
420	2	0	59	Mucinous Cystadenocarcinoma Of Ovary, left	1	0	0	1	3	0	1	3	0	1	2	1	1	3	0	1	0	0	1	3	0	1	2	0	1	0	0	1	3	1	1	3	0	1	0	0	1	4	0	1	2	1	1	0	0
422	2	0	59	Ovarian Cancer, Unspecified side	1	0	0	1	0	0	1	0	0	1	0	0	1	0	0	1	0	0	1	0	0	1	1	0	1	0	0	1	1	0	1	0	0	1	0	0	1	0	0	1	0	0	1	0	0
423	2	0	41	Cervical Cancer	1	0	0	1	1	0	1	2	0	1	2	0	1	2	0	1	0	0	1	0	0	1	1	0	1	1	0	1	2	1	1	0	0	1	0	0	1	0	0	1	1	0	1	0	0
424	2	0	53	Ovarian Cancer, Unspecified side	1	0	0	1	1	0	1	1	0	1	0	0	1	1	0	1	0	0	1	0	0	1	1	0	1	1	0	1	1	0	1	0	0	1	0	0	1	0	0	1	0	0	1	0	0
425	2	0	39	Cervical Cancer	1	0	0	1	2	1	1	1	0	1	0	0	1	1	0	1	0	0	1	0	0	1	2	0	1	3	1	1	1	0	1	0	0	1	1	0	1	0	0	1	0	0	1	0	0
433	2	0	62	Ovarian Cancer, Unspecified side	1	0	0	1	1	0	1	2	0	1	0	0	1	2	0	1	0	0	1	0	0	1	2	0	1	0	0	1	1	0	1	0	0	1	0	0	1	0	0	1	0	0	1	0	0
434	2	0	50	Vaginal cancer	1	0	0	3	0	0	3	2	0	3	0	0	3	2	0	3	0	0	3	3	1	3	1	0	3	1	0	3	3	1	3	1	0	3	0	0	3	0	0	3	0	0	3	0	0
435	2	0	66	Ovarian Cancer, Unspecified side	1	0	0	3	2	1	3	1	0	3	0	0	3	1	0	3	0	0	3	0	0	3	0	0	3	3	1	3	0	0	3	0	0	3	0	0	3	0	0	3	0	0	3	0	0
436	2	0	51	Endometrial Cancer	1	1	0	3	1	0	3	2	0	3	0	0	3	1	0	3	0	0	3	3	1	3	2	0	3	0	0	3	1	0	3	3	0	3	0	0	3	0	0	3	0	0	3	0	0
438	2	0	59	Cervical Cancer	1	0	0	1	0	0	1	3	0	1	2	0	1	1	0	1	0	0	1	0	0	1	1	0	1	0	0	1	0	0	1	0	0	1	0	0	1	0	0	1	0	0	1	0	0
460	2	0	63	Cervical Cancer	1	0	0	3	1	0	3	1	0	3	3	1	3	1	0	3	0	0	3	0	0	3	0	0	3	0	0	3	0	0	3	0	0	3	3	1	3	0	0	3	0	0	3	0	0
462	2	0	50	Ovarian Cancer, Unspecified side	1	0	0	1	3	1	1	1	0	1	0	0	1	2	0	1	0	0	1	0	0	1	0	0	1	2	1	1	0	0	1	0	0	1	0	0	1	0	0	1	0	0	1	0	0
463	2	0	59	Ovarian Cancer, Unspecified side	1	0	0	1	0	0	1	1	0	1	0	0	1	1	0	1	0	0	1	0	0	1	0	0	1	4	1	1	0	0	1	0	0	1	0	0	1	0	0	1	0	0	1	1	0
464	2	0	73	Ovarian Cancer, Unspecified side	1	1	0	1	1	0	1	1	0	1	0	0	1	1	0	1	0	0	1	0	0	1	0	0	1	0	0	1	0	0	1	0	0	1	0	0	1	0	0	1	3	1	1	0	0
465	2	0	47	Ovarian Cancer, Unspecified side	1	1	0	1	1	0	1	2	1	1	1	0	1	2	0	1	1	0	1	0	0	1	2	0	1	1	0	1	0	0	1	0	0	1	0	0	1	0	0	1	1	0	1	0	0
466	2	0	52	Cervical Cancer	1	0	0	3	1	0	3	1	0	3	0	0	3	1	0	3	0	0	3	0	0	3	1	0	3	3	1	3	2	0	3	0	0	3	0	0	3	0	0	3	0	0	3	0	0
467	2	0	47	Ovarian Cancer, Unspecified side	1	0	0	1	0	0	1	0	0	1	0	0	1	0	0	1	0	0	1	0	0	1	0	0	1	0	0	1	0	0	1	0	0	1	0	0	1	0	0	1	0	0	1	0	0
468	2	0	45	Ovarian Cancer, Unspecified side	1	0	0	1	0	0	1	1	0	1	0	0	1	1	0	1	0	0	1	0	0	1	1	0	1	1	0	1	0	0	1	0	0	1	0	0	1	0	0	1	0	0	1	0	0
471	2	0	56	Ovarian Cancer, Unspecified side	1	1	0	1	1	1	1	1	0	1	0	0	1	1	0	1	0	0	1	0	0	1	1	0	1	1	0	1	1	0	1	0	0	1	0	0	1	0	0	1	0	0	1	1	0
472	2	0	61	Ovarian Cancer, Unspecified side	1	0	0	3	0	0	3	1	0	3	3	1	3	2	0	3	0	0	3	0	0	3	1	0	3	1	0	3	1	0	3	0	0	3	0	0	3	0	0	3	2	1	3	0	0
473	2	0	49	Sex-cord Stromal Tumor Of Ovary, uncertain behaviour, unspecified side	1	0	0	1	0	0	1	1	0	1	0	0	1	0	0	1	0	0	1	0	0	1	0	0	1	0	0	1	0	0	1	0	0	1	0	0	1	0	0	1	0	0	1	0	0
474	2	0	54	Epithelial Malignant Ovarian Cancer, unspecified side	1	0	0	1	1	0	1	0	0	1	0	0	1	0	0	1	0	0	1	0	0	1	0	0	1	1	0	1	0	0	1	0	0	1	0	0	1	0	0	1	0	0	1	0	0
475	2	0	68	Ovarian Cancer, Unspecified side	1	0	0	1	1	0	1	1	0	1	0	0	1	1	0	1	0	0	1	0	0	1	0	0	1	1	0	1	0	0	1	0	0	1	0	0	1	0	0	1	0	0	1	0	0
476	2	0	39	Ovarian Cancer, Unspecified side	1	1	0	1	2	1	1	2	0	1	0	0	1	2	1	1	0	0	1	0	0	1	2	0	1	1	0	1	2	0	1	0	0	1	0	0	1	0	0	1	0	0	1	0	0
478	2	0	52	Ovarian Cancer, Unspecified side	1	0	0	1	1	0	1	1	0	1	0	0	1	1	0	1	0	0	1	0	0	1	0	0	1	1	0	1	0	0	1	1	0	1	0	0	1	0	0	1	0	0	1	0	0
479	2	0	62	Cervical Cancer	1	0	0	3	1	0	3	1	0	3	0	0	3	1	0	3	0	0	3	0	0	3	1	0	3	3	1	3	0	0	3	0	0	3	3	1	3	0	0	3	0	0	3	0	0
480	2	0	62	Cervical Cancer	1	0	0	1	0	0	1	1	0	1	0	0	1	1	0	1	0	0	1	0	0	1	0	0	1	0	0	1	0	0	1	0	0	1	0	0	1	0	0	1	0	0	1	0	0
481	2	0	52	Ovarian Cancer, Unspecified side	1	0	0	1	0	0	1	1	1	1	0	0	1	0	0	1	0	0	1	0	0	1	0	0	1	0	0	1	2	1	1	0	0	1	0	0	1	0	0	1	0	0	1	0	0
483	2	0	57	Endometrial Cancer	1	1	0	4	2	0	4	3	0	4	0	0	4	2	0	4	0	0	4	0	0	4	0	0	4	1	0	4	1	0	4	1	0	4	0	0	4	0	0	4	1	0	4	0	0
484	2	0	29	Epithelial Malignant Ovarian Cancer, unspecified side	1	1	0	1	2	0	1	2	0	1	1	0	1	2	0	1	0	0	1	0	0	1	1	0	1	1	0	1	1	0	1	0	0	1	0	0	1	0	0	1	2	1	1	0	0
485	2	0	50	Ovarian Cancer, Unspecified side	1	0	0	1	0	0	1	1	0	1	0	0	1	1	0	1	0	0	1	0	0	1	0	0	1	0	0	1	0	0	1	0	0	1	0	0	1	0	0	1	0	0	1	0	0
486	2	0	52	Cervical Cancer	1	0	0	1	0	0	1	2	0	1	2	1	1	2	0	1	0	0	1	2	0	1	0	0	1	1	0	1	0	0	1	2	1	1	0	0	1	0	0	1	1	0	1	0	0
487	2	0	50	Atypical Complex Endometrial Hyperplasia(adenomatous)	1	1	0	1	1	0	1	1	0	1	0	0	1	2	0	1	0	0	1	0	0	1	1	0	1	0	0	1	0	0	1	0	0	1	0	0	1	0	0	1	0	0	1	0	0
488	2	0	61	Cervical Cancer	1	0	0	3	1	0	3	1	0	3	0	0	3	0	0	3	0	0	3	0	0	3	0	0	3	2	1	3	1	0	3	0	0	3	0	0	3	0	0	3	0	0	3	0	0
489	2	0	57	Epithelial Malignant Ovarian Cancer, unspecified side	1	0	0	1	0	0	1	2	0	1	2	0	1	0	0	1	0	0	1	0	0	1	0	0	1	1	0	1	0	0	1	0	0	1	2	1	1	0	0	1	2	0	1	0	0
490	2	0	64	Fallopian Tubal Cancer	1	1	0	1	0	0	1	2	0	1	1	0	1	2	0	1	0	0	1	2	1	1	0	0	1	0	0	1	0	0	1	2	0	1	0	0	1	1	1	1	0	0	1	0	0
491	2	0	52	Rectovaginal fistula	1	1	0	1	3	1	1	1	0	1	0	0	1	2	0	1	0	0	1	0	0	1	1	0	1	4	1	1	2	0	1	0	0	1	0	0	1	0	0	1	0	0	1	0	0
492	2	0	47	Epithelial Malignant Ovarian Cancer, right	1	0	0	1	2	1	1	0	0	1	0	0	1	1	0	1	0	0	1	0	0	1	0	0	1	1	0	1	0	0	1	0	0	1	0	0	1	0	0	1	0	0	1	0	0
493	2	0	67	Ovarian Cancer, Unspecified side	1	0	0	3	0	0	3	0	0	3	0	0	3	0	0	3	0	0	3	0	0	3	0	0	3	0	0	3	0	0	3	0	0	3	0	0	3	0	0	3	0	0	3	0	0
494	2	0	17	Germ Cell Tumor Of Ovary, Unspecified side	1	0	0	1	1	0	1	1	0	1	0	0	1	1	0	1	0	0	1	0	0	1	0	0	1	1	0	1	1	0	1	0	0	1	0	0	1	0	0	1	0	0	1	0	0
12	1	1	62	recal cancer M/lung	1	0	0	1	0	0	1	2	0	1	0	0	1	0	0	1	0	0	1	2	0	1	1	0	1	2	0	1	0	0	1	2	0	1	0	0	1	0	0	1	0	0	1	0	0
19	1	1	46	Descending Colon Cancer	1	0	0	99	0	1	1	0	1	1	0	0	99	1	0	99	1	0	99	2	0	99	1	0	99	2	0	99	2	0	99	2	0	99	2	0	99	0	0	99	1	0	99	0	0
27	1	0	62	Peritoneal Metastasis	1	0	0	1	0	0	1	2	0	1	0	0	1	2	0	1	0	0	1	2	0	1	0	0	1	3	0	3	3	0	3	0	0	1	0	0	1	2	0	1	0	0	1	1	0
30	1	0	54	Rectal Cancer	1	0	0	1	0	0	1	3	0	1	1	0	1	1	0	1	1	0	1	2	0	1	1	0	1	3	0	1	0	0	1	1	0	1	0	0	1	0	0	1	3	0	1	0	0
53	1	0	57	Anal Cancer	1	2	0	1	2	0	1	4	0	1	1	0	1	3	0	1	2	0	1	2	0	1	3	0	1	4	1	3	1	0	1	3	1	1	1	0	1	0	0	1	3	0	1	0	0
60	1	1	55	Liver Metastasis	1	0	0	3	1	0	3	1	0	3	0	0	3	1	0	3	1	0	3	1	0	1	1	0	3	2	0	3	1	0	3	1	0	3	1	0	3	1	0	3	1	0	1	2	0
62	1	0	66	Sigmoid Colon Cancer	1	2	0	1	1	0	1	3	0	1	0	0	1	1	0	1	3	0	1	0	0	1	2	0	1	2	0	1	1	0	1	1	0	1	1	0	1	0	0	1	1	0	1	1	0
71	1	1	65	Ileostomy status	1	0	0	3	1	0	1	1	0	3	0	0	3	2	0	3	0	0	1	0	0	1	1	0	2	0	0	1	0	0	1	0	0	1	0	0	1	0	0	1	0	0	1	0	0
86	1	1	52	Adenocarcinoma of Sigmoid Colon	1	2	0	99	1	0	99	2	0	99	3	0	99	3	0	99	2	0	99	0	0	99	1	0	99	1	0	99	2	0	99	1	0	99	1	0	99	0	0	99	1	0	99	0	0
90	1	1	39	Rectal Cancer	1	0	0	1	0	0	1	1	0	1	0	0	1	1	0	1	1	0	1	1	0	1	1	0	1	1	0	1	0	0	1	1	0	1	1	0	1	0	0	1	1	0	1	0	0
92	1	0	43	Dry Eye Syndrome	1	1	0	1	2	0	1	2	0	1	1	0	1	1	0	1	1	0	1	2	0	1	2	0	1	2	1	1	1	0	1	2	0	1	1	0	1	2	0	1	1	0	1	1	0
93	1	1	63	Rectal Cancer	1	0	0	1	0	0	1	1	0	1	0	0	1	2	0	1	0	0	1	2	0	1	1	0	1	1	0	1	0	0	1	1	0	1	0	0	1	0	0	1	1	0	1	0	0
112	1	1	68	Rectal cancer	1	0	0	1	2	0	1	2	0	1	1	0	1	3	0	1	1	0	1	2	0	1	0	0	1	3	0	1	2	0	1	2	0	1	1	0	1	1	0	1	0	0	1	2	1
132	1	1	68	Malignant neoplasm of rectum	1	0	0	1	0	0	1	3	0	1	0	0	1	0	0	1	2	0	1	2	0	1	2	0	1	1	0	1	4	0	1	0	0	1	1	0	1	0	0	1	0	0	1	0	0
140	1	1	59	Rectal Cancer	1	1	0	1	1	0	1	0	0	1	0	0	1	0	0	1	1	0	1	1	0	1	0	0	1	1	0	1	0	0	1	0	0	1	2	0	1	0	0	1	0	0	1	0	0
159	1	0	61	Colon cancer	1	0	0	1	0	0	1	1	0	1	0	0	1	2	0	1	2	0	1	0	0	1	1	0	1	0	0	1	1	0	1	2	0	1	0	0	1	0	0	1	0	0	1	0	0
170	1	0	61	Colon cancer	1	0	0	3	0	0	3	4	1	3	2	0	3	3	0	3	4	1	3	0	0	3	0	0	3	0	0	3	0	0	3	1	1	3	0	0	3	0	0	3	2	0	3	0	0
173	1	1	64	Rectal Cancer	1	1	0	1	0	0	1	2	0	1	0	0	1	4	0	1	0	0	1	1	0	1	2	0	1	4	0	1	2	0	1	1	0	1	2	0	1	1	0	1	0	0	1	1	0
174	1	0	62	Sigmoid Colon Cancer	1	0	0	3	1	1	3	2	1	3	0	0	3	1	1	3	0	0	3	1	1	3	1	1	3	1	1	3	0	0	3	1	1	3	1	1	3	0	0	3	1	0	3	0	0
175	1	0	60	Malignant neoplasm of rectum	1	0	0	1	0	0	3	1	0	1	0	0	1	1	0	1	0	0	1	0	0	1	1	0	1	1	0	1	0	0	1	0	0	1	0	0	1	0	0	1	0	0	1	0	0
179	1	1	52	Ileostomy status	1	1	0	1	2	0	1	3	0	1	0	0	1	2	0	1	1	0	1	2	0	1	2	0	1	3	1	3	2	0	1	2	0	1	1	0	1	2	0	1	2	0	1	4	1
180	1	1	67	Colon cancer	1	0	0	3	0	0	3	1	0	3	0	0	3	0	0	3	0	0	3	0	0	3	0	0	3	0	0	3	0	0	3	0	0	3	3	1	3	0	0	3	0	0	3	0	0
227	1	0	35	LFT Abnormality	1	1	0	1	0	0	1	3	1	1	2	0	1	3	0	1	2	0	1	4	0	1	3	0	1	4	0	1	4	1	1	3	0	1	1	0	1	1	0	1	1	0	1	1	0
255	1	1	50	Rectal Cancer	1	1	0	1	2	0	1	2	0	1	0	0	1	1	0	1	1	0	1	2	0	1	2	0	1	0	0	1	0	0	1	3	1	1	1	0	1	1	0	1	1	0	1	1	0
272	1	1	52	Drug-induced DM	1	0	0	99	0	0	99	0	0	99	0	0	99	0	0	99	0	0	99	0	0	99	1	0	99	2	0	2	1	0	99	0	0	99	0	0	99	0	0	99	0	0	99	1	0
273	1	1	55	Bone Metastasis	1	2	0	1	2	0	1	4	0	1	0	0	2	3	0	1	1	0	1	4	0	1	1	0	1	3	0	1	4	0	1	1	0	1	4	0	1	2	0	1	2	0	1	4	0
277	1	1	53	Rectosigmoid junction ca	1	2	0	99	0	0	99	4	0	99	0	0	99	3	0	99	1	0	99	2	0	99	3	0	99	3	1	1	1	0	99	2	0	99	2	0	99	0	0	99	4	1	1	0	0
291	1	1	51	Descending Colon Cancer	1	0	0	3	0	0	3	1	0	3	0	0	3	2	0	3	3	0	3	2	0	3	3	0	3	1	0	3	1	0	3	1	0	3	1	0	3	2	0	3	0	0	3	1	0
297	1	1	45	Rectal Cancer	1	0	0	1	4	0	1	2	0	1	0	0	1	0	0	1	1	0	1	0	0	1	3	0	1	1	0	1	1	0	1	1	0	1	3	0	1	0	0	1	2	0	1	1	0
298	1	1	47	Descending Colon Cancer	1	2	0	3	1	0	2	1	0	2	0	0	99	0	0	99	1	0	2	1	0	2	1	0	2	3	0	3	1	0	2	1	0	2	1	0	2	0	0	99	1	0	1	0	0
302	1	1	52	Colostomy prolapse	1	0	0	1	1	0	99	1	0	99	0	0	99	1	0	99	0	0	99	0	0	99	0	0	99	2	0	3	0	0	99	0	0	99	0	0	99	0	0	99	0	0	99	0	0
310	1	1	53	Rectal Cancer	1	0	0	3	1	1	1	1	0	99	1	0	99	1	0	99	1	0	99	1	0	99	1	0	99	3	1	1	2	1	1	1	0	99	3	1	1	1	0	99	0	0	99	0	0
351	1	0	50	Colorectal Cancer	1	0	0	1	0	0	1	1	0	1	0	0	1	0	0	1	1	0	1	1	0	1	1	0	1	2	1	1	0	0	1	1	0	1	0	0	1	0	0	1	1	0	1	1	0
355	1	1	63	Rectal Cancer	1	0	0	1	0	0	1	0	0	1	2	1	1	0	0	1	1	0	1	0	0	1	0	0	1	0	0	1	0	0	1	0	0	1	0	0	1	0	0	1	0	0	1	0	0
358	1	0	45	Diagnostic Work Up	1	1	0	3	0	0	3	2	1	3	0	0	3	3	0	3	1	0	3	0	0	3	2	0	3	1	0	3	0	0	3	3	0	3	0	0	3	0	0	3	0	0	3	2	0
359	1	1	34	Sigmoid Colon Cancer	1	0	0	1	3	0	1	2	0	1	0	0	1	2	0	1	2	0	1	4	0	1	2	0	1	3	1	1	0	0	1	4	0	1	2	0	1	0	0	1	0	0	1	1	0
360	1	0	51	Rectal Cancer	1	0	0	1	0	0	1	0	0	1	0	0	1	2	0	1	0	0	1	0	0	1	0	0	1	2	0	1	0	0	1	0	0	1	0	0	1	0	0	1	0	0	1	0	0
372	1	1	59	steroid-induced DM	1	0	0	3	0	0	3	2	0	3	1	0	3	0	0	3	0	0	3	0	0	3	0	0	3	1	0	3	0	0	3	0	0	3	0	0	3	0	0	3	2	0	3	3	1
374	1	1	50	Sequestration of lung	1	0	0	1	0	0	1	0	0	1	0	0	1	0	0	1	0	0	1	0	0	1	0	0	1	2	0	1	0	0	1	0	0	1	0	0	1	0	0	1	0	0	1	0	0
375	1	1	46	Ascending Colon Cancer	1	0	0	3	0	0	3	0	0	3	0	0	3	0	0	3	0	0	3	2	0	3	0	0	3	2	1	3	0	0	3	0	0	3	0	0	3	0	0	3	1	0	3	0	0
182	6	1	60	Nonsmall Cell Lung Cancer, right	1	2	0	1	2	0	1	2	0	1	2	0	1	2	0	1	3	0	1	0	0	1	2	0	1	0	0	1	1	0	1	1	0	1	1	0	1	0	0	1	2	0	1	0	0
186	6	1	63	Nonsmall Cell Lung Cancer, left	1	0	0	3	0	0	3	0	0	3	1	0	3	0	0	3	1	0	3	0	0	3	0	0	3	0	0	3	1	0	3	0	0	3	0	0	3	0	0	3	0	0	3	0	0
199	6	0	46	Thymoma, malignant	1	0	0	99	0	0	99	3	1	1	0	0	99	2	0	3	1	0	99	4	1	99	4	0	99	1	0	99	1	0	99	3	1	1	1	0	99	2	0	99	1	0	99	2	0
200	6	1	61	Nonsmall Cell Lung Cancer, right	1	0	0	3	0	0	3	1	0	3	1	0	3	0	0	3	0	0	3	0	0	3	0	0	3	0	0	3	1	0	3	0	0	3	0	0	3	0	0	3	0	0	3	0	0
213	6	0	54	Adenocarcinoma Of Lung, right	1	0	0	1	2	0	1	1	0	1	1	0	1	0	0	1	1	0	1	0	0	1	0	0	1	1	0	1	0	0	1	0	0	1	0	0	1	0	0	1	0	0	1	0	0
228	6	1	58	Adenocarcinoma Of Lung, left	1	0	0	1	1	0	1	1	0	1	2	0	1	2	0	1	2	0	1	2	0	1	1	0	1	0	0	1	1	0	1	1	0	1	0	0	1	0	0	1	0	0	1	1	0
233	6	0	34	Nonsmall Cell Lung Cancer, right	1	2	0	1	2	0	1	2	0	1	1	0	1	3	0	1	2	0	1	99	0	1	2	0	1	4	1	1	3	0	1	0	0	1	0	0	1	0	0	1	2	0	1	0	0
257	6	0	50	Nonsmall Cell Lung Cancer, left	1	0	0	1	0	0	1	1	0	1	4	0	1	3	0	1	99	99	99	99	99	99	2	0	1	2	0	1	99	99	99	99	99	99	99	99	99	99	99	99	3	0	1	99	99
398	6	0	61	Nonsmall Cell Lung Cancer, left	1	0	0	1	1	0	1	0	0	1	1	0	1	2	0	1	1	0	1	1	0	1	0	0	1	0	0	1	0	0	1	0	0	1	0	0	1	0	0	1	0	0	1	0	0
409	6	0	46	NIDDM	1	0	0	3	0	0	3	2	0	3	0	0	3	1	0	3	0	0	3	0	0	3	1	0	3	0	0	3	0	0	3	0	0	3	0	0	3	0	0	3	3	1	3	0	0
411	6	1	63	Nonsmall Cell Lung Cancer, left	1	0	0	1	0	0	1	0	0	1	0	0	1	0	0	1	0	0	1	0	0	1	0	0	1	0	0	1	0	0	1	0	0	1	0	0	1	0	0	1	0	0	1	0	0
260	4	0	59	Advanced Gastric Cancer	1	2	0	1	2	0	1	2	1	1	0	0	1	2	1	1	2	1	1	1	0	1	2	1	1	2	1	1	3	1	1	2	1	1	0	0	99	0	0	99	0	0	99	0	0
261	4	1	62	Advanced Gastric Cancer	1	0	0	99	1	0	3	1	0	1	0	0	9	0	0	9	0	0	9	0	0	9	0	0	9	4	0	1	0	0	9	0	0	9	0	0	9	0	0	9	1	0	1	1	0
268	4	1	65	Advanced Gastric Cancer	1	1	0	1	1	0	1	2	0	1	0	0	1	1	0	1	3	0	1	1	0	1	2	0	1	3	0	1	1	0	1	1	0	1	1	0	1	0	0	1	0	0	1	2	0
281	4	1	51	Advanced Gastric Cancer	1	0	0	1	0	0	1	3	1	1	0	0	1	0	0	3	1	0	1	2	0	1	0	0	1	2	0	3	3	1	3	3	1	1	2	1	1	0	0	1	0	0	1	0	0
380	4	0	56	Malignant neoplasm of pyloric antrum, advanced	1	0	0	1	0	0	1	0	0	1	0	0	1	0	0	1	1	0	1	0	0	1	0	0	1	0	0	1	0	0	1	0	0	1	2	0	1	0	0	1	0	0	1	0	0
9	3	0	41	Invasive breast cancer	1	0	0	1	1	0	1	0	0	1	0	0	1	0	0	1	0	0	1	0	0	1	1	0	1	2	0	1	0	0	1	0	0	1	0	0	1	0	0	1	0	0	1	0	0
11	3	0	52	Breast Cancer	1	1	0	1	2	1	3	1	0	1	1	0	1	1	0	1	0	0	1	0	0	1	1	0	1	3	1	3	2	0	1	0	0	1	1	0	1	0	0	1	0	0	1	0	0
14	3	0	36	Invasive Breast Cancer	1	1	0	1	0	0	1	2	0	1	0	0	1	2	0	1	2	0	1	0	0	1	2	0	1	1	0	1	2	0	1	1	0	1	0	0	1	0	0	1	0	0	1	0	0
20	3	0	40	Breast metastasis	1	0	0	1	0	0	1	0	0	1	0	0	1	0	0	1	0	0	1	3	1	1	0	0	1	0	0	1	0	0	1	0	0	1	0	0	1	4	0	1	0	0	1	0	0
21	3	0	37	Breast metastasis	1	0	0	1	0	0	3	2	0	1	0	0	1	2	0	1	2	0	1	1	0	1	1	0	1	0	0	3	1	0	1	1	0	1	0	0	1	0	0	1	0	0	1	0	0
36	3	0	44	Breast metastasis	1	1	0	3	2	0	3	1	0	3	0	0	3	1	0	3	2	0	3	0	0	3	0	0	3	3	1	3	0	0	3	0	0	3	0	0	3	1	0	3	1	0	3	1	0
44	3	0	54	Breast Cancer	1	2	1	3	2	0	1	2	0	1	0	0	1	3	1	3	1	0	1	1	0	1	0	0	1	2	1	3	3	1	3	1	0	1	0	0	1	0	0	1	1	0	1	0	0
46	3	0	40	Breast metastasis	1	1	0	1	2	0	1	3	0	1	3	0	1	4	0	1	1	0	1	1	0	1	1	0	1	2	0	1	3	0	1	1	0	1	2	0	1	1	0	1	3	0	1	0	0
54	3	0	36	Invasive Breast Cancer	1	0	0	1	2	0	1	3	0	1	0	0	1	1	0	1	3	0	1	0	0	1	2	0	1	0	0	1	1	0	1	2	0	1	0	0	1	0	0	1	0	0	1	0	0
64	3	0	52	Bone Metastasis	1	1	0	1	1	0	1	2	0	1	2	0	1	2	0	1	4	1	1	0	0	1	2	0	1	3	0	1	4	1	1	1	0	1	1	0	1	1	0	1	2	0	1	2	0
70	3	0	48	Breast Cancer	1	3	0	1	2	0	1	3	0	1	0	0	1	1	0	1	2	0	1	0	0	1	2	0	1	2	0	1	1	0	1	0	0	1	0	0	1	0	0	1	1	0	1	0	0
72	3	0	45	Lymph Node Metastasis, unspecified	1	0	0	1	0	0	1	0	0	1	0	0	1	1	0	1	0	0	1	0	0	1	0	0	1	3	0	1	0	0	1	0	0	1	0	0	1	0	0	1	0	0	1	0	0
79	3	0	47	Infiltrating Ductal Carcinoma of Breast	1	1	0	1	0	0	1	1	0	1	0	0	1	0	0	1	0	0	1	0	0	1	1	0	1	1	0	1	0	0	1	0	0	1	0	0	1	0	0	1	1	0	1	0	0
80	3	0	33	Brain Metastasis	1	0	0	1	0	0	1	1	0	1	1	0	2	0	0	1	2	0	1	1	0	1	2	0	1	3	0	1	0	1	1	0	0	1	0	0	1	0	0	1	0	0	1	0	0
81	3	0	43	Breast Cancer	1	1	0	99	0	0	99	0	0	99	0	0	99	1	0	99	0	0	99	0	0	99	0	0	99	1	0	99	1	0	99	0	0	99	0	0	99	0	0	99	1	0	99	0	0
82	3	0	50	Breast metastasis	1	1	0	1	1	0	1	1	0	1	0	0	1	2	0	1	2	0	1	1	0	1	1	0	1	1	0	1	2	0	1	1	0	1	2	0	1	0	0	1	1	0	1	0	0
91	3	0	37	Breast metastasis	1	1	0	1	2	0	1	1	0	1	1	0	1	3	0	1	2	0	1	2	0	1	1	0	1	2	0	1	2	0	1	2	0	1	2	0	1	2	0	1	2	0	1	2	0
94	3	0	65	Breast Cancer	1	0	0	1	0	0	1	2	0	1	0	0	1	2	0	1	1	0	1	0	0	1	0	0	1	2	1	1	1	0	1	0	0	1	0	0	1	0	0	1	1	0	1	0	0
95	3	0	43	Breast Cancer	1	0	0	1	1	0	1	1	0	1	0	0	1	2	0	1	0	0	1	0	0	1	1	0	1	2	0	1	1	0	3	1	0	1	2	0	1	0	0	1	1	0	1	0	0
101	3	0	47	Invasive Breast Cancer	1	1	0	1	0	0	1	0	0	1	1	0	1	0	0	1	0	0	1	0	0	1	1	0	1	1	0	1	0	0	1	0	0	1	0	0	1	0	0	1	0	0	1	1	0
102	3	0	50	Gastroesophageal Reflux Disease	1	2	0	1	1	0	1	1	0	1	0	0	1	0	0	1	0	0	1	0	0	1	2	0	1	0	0	1	2	0	1	0	0	1	0	0	1	0	0	1	2	0	1	0	0
104	3	0	41	Invasive Breast Cancer	1	1	0	3	1	0	3	3	0	3	0	0	3	1	0	3	1	0	3	2	0	3	3	0	3	4	1	3	2	0	3	2	0	3	0	0	3	0	0	3	0	0	3	0	0
109	3	0	34	Lung Metastasis	1	0	0	1	1	0	1	1	0	1	1	0	1	2	0	1	1	0	1	0	0	1	1	0	1	0	0	1	0	0	1	0	0	1	1	0	1	0	0	1	1	0	1	0	0
110	3	0	50	Breast Cancer	1	0	0	1	1	0	1	1	0	1	0	0	1	0	0	1	0	0	1	2	0	1	0	0	1	0	0	1	0	0	1	3	0	1	3	0	1	2	0	1	1	0	1	4	0
111	3	0	51	Liver Metastasis	1	1	0	1	0	0	1	1	0	1	99	0	1	0	0	1	1	0	1	0	0	1	0	0	1	1	0	1	0	0	1	0	0	1	0	0	1	0	0	1	0	0	1	0	0
113	3	0	48	Invasive Breast Cancer	1	0	0	3	2	0	3	3	0	3	0	0	3	2	0	3	0	0	3	0	0	3	3	0	3	2	0	3	4	0	3	0	0	3	0	0	3	0	0	3	0	0	3	0	0
114	3	0	46	Invasive Breast Cancer	1	1	0	1	0	0	3	1	0	3	0	0	1	1	0	3	0	0	3	0	0	1	1	0	1	0	0	1	0	0	1	0	0	1	0	0	1	0	0	1	0	0	3	0	0
115	3	0	63	Lung Metastasis	1	1	0	1	1	0	1	2	0	1	0	0	1	0	0	1	3	0	1	1	0	1	2	0	1	4	1	1	0	0	1	3	1	1	3	1	1	0	0	1	1	0	1	0	0
116	3	0	31	Breast Cancer	1	2	0	1	1	0	3	3	0	1	0	0	1	0	0	1	1	0	1	1	0	1	2	0	1	0	0	3	0	0	1	2	0	1	0	0	1	1	0	1	1	0	1	0	0
119	3	0	40	Breast Cancer	1	0	0	1	0	0	1	2	0	1	1	0	1	1	0	1	1	0	1	2	0	1	1	0	1	0	0	1	1	0	1	1	0	1	1	0	1	1	0	1	0	0	1	1	0
120	3	0	51	Breast metastasis	1	2	0	1	1	0	1	1	0	1	0	0	1	1	0	1	1	0	1	1	0	1	1	0	1	2	1	1	1	0	1	1	0	1	1	1	1	1	0	1	1	0	1	0	0
121	3	0	51	Leptomeningeal carcinomatosis	1	0	0	1	1	0	3	1	0	1	0	0	1	0	0	1	1	0	1	0	0	1	2	0	1	3	0	1	0	0	1	1	0	1	2	0	1	0	0	1	0	0	1	0	0
122	3	0	48	LFT Abnormality	1	0	0	1	2	0	1	1	0	1	0	0	1	2	0	1	1	0	1	0	0	1	0	0	1	0	0	1	3	0	1	1	0	1	0	0	1	0	0	1	1	0	1	0	0
124	3	0	50	Breast metastasis	1	0	0	1	0	0	1	0	0	1	1	0	1	1	0	1	0	0	1	2	1	1	1	0	1	1	0	1	0	0	1	0	0	1	0	0	1	0	0	1	1	0	1	0	0
126	3	0	50	Lung Metastasis	1	2	0	3	2	0	1	2	0	3	2	0	3	2	0	2	1	0	2	1	0	3	3	0	3	2	0	3	2	0	3	1	0	3	1	0	3	1	0	3	1	0	3	1	0
127	3	0	40	Invasive Breast Cancer	1	2	0	1	2	0	1	2	0	1	1	0	1	2	0	1	0	0	2	0	0	2	2	0	2	2	0	2	1	0	2	1	0	2	1	0	2	0	0	2	0	0	2	0	0
128	3	0	49	Invasive Breast Cancer	1	1	0	1	1	0	1	2	0	1	0	0	1	1	0	1	2	0	1	1	0	1	3	0	1	3	0	1	1	0	1	1	0	1	1	0	1	1	0	1	0	0	1	1	0
129	3	0	46	Invasive Breast Cancer	1	0	0	1	2	1	1	0	0	1	0	0	1	0	0	1	1	0	1	2	0	1	1	0	1	0	0	1	1	0	1	1	0	1	0	0	1	1	0	1	0	0	1	0	0
137	3	0	37	Breast Cancer	1	0	0	1	0	0	1	0	0	1	0	0	1	0	0	1	0	0	1	0	0	1	0	0	1	1	0	1	0	0	1	0	0	1	0	0	1	0	0	1	0	0	1	0	0
141	3	0	38	Infiltrating Ductal Carcinoma Of Breast	1	2	0	1	1	0	3	2	0	1	0	0	1	2	0	1	0	0	1	1	0	1	1	0	1	1	0	1	2	0	1	0	0	1	0	0	1	0	0	1	1	0	1	0	0
147	3	0	59	Liver Metastasis	1	1	0	1	2	0	1	3	0	1	0	0	1	1	0	1	3	0	1	1	0	1	0	0	1	4	0	1	0	0	1	0	0	1	1	0	1	0	0	1	1	0	1	0	0
148	3	0	58	Lymph Node Metastasis, unspecified	1	1	0	1	4	1	1	2	0	1	0	0	1	1	0	1	2	0	1	0	0	1	2	0	1	0	0	1	2	0	1	0	0	1	0	0	1	0	0	1	1	0	1	0	0
153	3	0	39	Invasive Breast Cancer	1	1	0	1	3	1	1	2	0	1	0	0	1	2	0	1	1	0	1	0	0	1	0	0	1	1	0	1	1	0	1	0	0	1	0	0	1	0	0	1	1	0	1	0	0
155	3	0	47	Breast Cancer, unspecified side	1	1	0	1	2	0	1	2	0	1	0	0	1	0	0	1	0	0	1	1	0	1	2	0	1	0	0	1	0	0	1	0	0	1	2	0	1	2	0	1	0	0	1	0	0
158	3	0	54	Invasive Breast Cancer, unspecified side	1	1	0	1	1	1	1	1	0	1	0	0	1	1	0	1	2	0	1	0	0	1	1	0	1	1	0	1	1	0	1	0	0	1	0	0	1	0	0	1	0	0	1	0	0
165	3	0	49	Breast Cancer, unspecified side	1	1	0	1	1	0	1	1	0	1	1	0	1	1	0	1	1	0	1	0	0	1	0	0	1	0	0	1	1	0	1	0	0	1	1	0	1	0	0	1	1	0	1	1	0
166	3	0	58	Breast Cancer, left	1	1	0	1	1	0	1	2	0	1	3	0	1	2	0	1	2	0	1	1	0	1	1	0	1	1	0	1	2	0	1	1	0	1	1	0	1	1	0	1	1	0	1	1	0
167	3	0	58	Breast Cancer, unspecified side	1	0	0	1	0	0	3	1	0	1	0	0	1	0	0	1	1	0	1	0	0	1	1	0	1	0	0	3	0	0	3	0	0	1	0	0	1	0	0	1	1	0	1	0	0
172	3	0	62	Breast Cancer, left	1	0	0	3	1	0	3	2	0	3	0	0	3	2	0	3	3	0	3	1	0	3	0	0	3	0	0	3	1	0	3	2	0	3	3	0	3	0	0	3	0	0	3	2	0
176	3	0	40	Breast Cancer, right	1	0	0	3	0	0	3	0	0	3	0	0	3	1	0	3	0	0	3	1	0	3	0	0	3	1	0	3	0	0	3	2	0	3	0	0	3	0	0	3	0	0	3	0	0
263	3	0	40	Breast Cancer, unspecified side	1	1	0	1	1	0	1	2	0	2	2	1	1	2	0	1	1	0	2	0	0	2	2	0	2	0	0	1	1	1	1	1	0	1	1	0	2	0	0	2	2	1	1	0	0
271	3	0	58	Breast Cancer, left	1	1	0	1	2	0	1	2	0	1	1	0	1	2	0	1	1	0	1	0	0	1	1	0	1	2	0	1	1	0	1	1	0	1	1	0	1	0	0	1	2	0	1	0	0
283	3	0	46	Breast Cancer, right	1	0	0	1	1	0	1	2	0	1	0	0	1	0	0	1	2	0	1	0	0	1	0	0	1	4	0	1	0	0	1	1	0	1	0	0	1	0	0	1	4	0	1	2	0
342	3	0	47	Breast Cancer, right	1	0	0	3	0	0	3	0	0	3	0	0	3	2	1	3	0	0	3	0	0	3	0	0	3	2	1	3	0	0	3	0	0	3	0	0	3	0	0	3	0	0	3	0	0
345	3	0	53	Breast Cancer, unspecified side	1	3	0	3	3	1	3	1	0	1	1	0	1	1	0	1	2	0	1	2	0	1	3	1	3	1	0	1	0	0	1	1	0	1	1	0	1	0	0	1	2	0	1	0	0
17	2	0	65	Ovarian Cancer	1	0	0	1	3	0	1	1	0	1	1	0	1	0	0	1	1	0	1	1	0	1	1	0	1	1	1	1	0	0	1	1	0	1	3	1	1	0	0	1	1	0	1	0	0
75	2	0	38	Small Cell Carcinoma Of Cervix	1	1	0	1	1	0	1	1	0	1	0	0	1	0	0	1	0	0	1	0	0	1	0	0	1	2	0	1	0	0	1	0	0	1	1	0	1	0	0	1	0	0	1	0	0
76	2	0	47	Vaginal Cancer	1	0	0	1	0	0	1	0	0	1	1	0	1	0	0	1	0	0	1	0	0	1	2	0	1	3	0	1	0	0	1	0	0	1	0	0	1	0	0	1	0	0	1	0	0
117	2	0	36	Cervical Cancer	1	0	0	1	1	0	1	1	0	1	0	0	1	1	0	3	1	0	1	0	0	1	2	0	1	2	0	3	0	0	1	1	0	1	0	0	1	0	0	1	1	0	1	0	0
185	2	0	45	Epithelial Malignant Ovarian Cancer, unspecified side	1	0	0	1	0	0	3	0	0	1	0	0	1	0	0	1	0	0	1	0	0	1	1	0	1	1	0	1	0	0	1	0	0	1	0	0	1	0	0	1	0	0	1	0	0
192	2	0	49	Ovarian Cancer, Unspecified side	1	0	0	1	0	0	1	1	0	1	0	0	1	1	0	1	1	0	1	0	0	1	0	0	1	2	0	1	3	0	1	0	0	1	0	0	1	0	0	1	0	0	1	1	0
299	2	0	67	Ovarian Cancer	1	0	0	3	0	0	3	0	0	3	0	0	3	0	0	3	1	0	3	0	0	3	0	0	3	3	0	3	4	0	3	1	0	3	0	0	3	0	0	3	0	0	3	0	0
304	2	0	58	Endometrial Stromal Sarcoma Of Uterus	1	0	0	1	0	0	1	0	0	1	0	0	1	0	0	1	0	0	1	0	0	1	0	0	1	4	0	1	0	0	1	0	0	1	0	0	1	0	0	1	0	0	1	0	0
437	2	0	39	Malignant Pleural Effusion	1	0	0	1	3	1	1	1	0	1	0	0	1	1	0	1	0	0	1	0	0	1	1	0	1	0	0	1	1	0	1	0	0	1	0	0	1	0	0	1	0	0	1	0	0
443	2	0	51	Ovarian Cancer, Unspecified side	1	0	0	1	1	0	1	0	0	1	0	0	1	0	0	1	0	0	1	0	0	1	0	0	1	0	0	1	0	0	1	0	0	1	0	0	1	0	0	1	0	0	1	0	0
13	1	1	55	Rectal Cancer	1	0	0	2	2	0	1	1	0	2	0	0	2	1	0	2	1	0	2	0	0	2	1	0	2	3	0	1	1	0	2	1	0	2	1	0	2	0	0	2	1	0	2	1	0
31	1	0	59	Rectal Cancer	1	2	0	3	0	0	3	1	0	3	0	0	3	0	0	3	1	0	3	1	0	3	0	0	3	1	0	3	0	0	3	0	0	3	0	0	3	0	0	3	0	0	3	0	0
34	1	1	62	Lung Metastasis	1	0	0	1	0	0	99	1	0	99	0	0	99	1	0	99	1	0	99	1	0	99	1	0	99	2	0	99	0	0	99	1	0	99	0	0	99	1	0	99	0	0	99	1	0
40	1	1	67	Rectal Cancer	1	1	0	1	1	0	1	1	0	1	0	0	1	0	0	1	0	0	1	0	0	1	0	0	1	3	0	1	1	0	1	1	0	1	1	0	1	2	0	1	0	0	1	0	0
42	1	0	41	Colorectal Cancer	1	1	0	1	0	0	1	2	0	1	0	0	1	1	0	1	1	0	1	4	1	1	2	0	1	1	0	1	0	0	1	2	0	1	0	0	1	4	1	1	0	0	1	0	0
52	1	1	53	Rectal Cancer	1	0	0	3	0	0	3	1	0	3	0	0	3	0	0	3	0	0	3	1	0	3	1	0	3	0	0	3	0	0	3	1	0	3	1	0	3	0	0	3	0	0	3	0	0
65	1	0	62	Rectosigmoid junction ca	1	2	0	1	2	0	1	3	0	1	0	0	1	3	0	1	2	0	1	1	0	1	2	0	1	1	0	1	0	0	1	0	0	1	0	0	1	0	0	1	0	0	1	0	0
66	1	1	65	Rhabdomyolysis	1	0	0	3	0	0	3	0	0	3	0	0	3	0	0	3	0	0	3	0	0	3	0	0	3	4	1	3	0	0	3	0	0	3	2	0	3	0	0	3	3	1	3	2	0
67	1	1	51	Liver Metastasis	1	1	0	1	1	0	1	2	0	1	0	0	1	1	0	1	1	0	1	1	0	1	0	0	1	1	0	1	0	0	1	0	0	1	0	0	1	0	0	1	0	0	1	0	0
77	1	0	41	Krukenberg Tumor of ovary	1	0	0	1	1	0	1	0	0	1	0	0	1	1	0	1	1	0	1	0	0	1	0	0	1	4	1	3	2	0	1	0	0	1	0	0	1	0	0	1	0	0	1	0	0
78	1	0	52	Rectosigmoid junction ca	1	2	0	3	2	0	3	2	0	3	2	0	3	2	0	3	2	0	3	2	0	3	2	0	3	2	0	3	2	0	3	2	0	3	2	0	3	2	0	3	2	0	3	2	0
85	1	0	49	Ascending Colon Cancer	1	2	0	1	1	0	3	2	0	1	99	0	1	2	0	1	99	0	1	2	0	1	99	0	1	99	0	1	2	0	1	2	0	1	99	0	3	0	0	1	1	0	1	0	0
87	1	1	68	Sigmoid Colon Cancer	1	0	0	99	0	0	99	0	0	99	0	0	99	0	0	99	0	0	99	0	0	99	0	0	99	0	0	99	0	0	99	1	0	99	1	0	99	0	0	99	3	0	99	2	0
89	1	0	55	Descending Colon Cancer	1	0	0	1	2	0	1	1	0	1	0	0	1	0	0	1	1	0	1	2	0	1	1	0	1	0	0	1	0	0	1	1	0	1	3	0	1	0	0	1	0	0	1	2	0
103	1	1	47	Sigmoid Colon Cancer	1	0	0	1	0	0	1	1	0	1	0	0	1	1	0	1	1	0	1	0	0	1	0	0	1	1	0	1	1	0	1	0	0	1	0	0	1	0	0	1	0	0	1	1	0
106	1	1	38	Rectal Cancer	1	1	0	1	0	0	1	2	0	1	0	0	1	0	0	1	0	0	1	0	0	1	0	0	1	2	0	1	0	0	1	0	0	1	0	0	1	0	0	1	0	0	1	0	0
107	1	0	54	Descending Colon Cancer	1	0	0	1	0	0	1	0	0	1	0	0	1	0	0	1	0	0	1	0	0	1	0	0	1	0	0	1	0	0	1	0	0	1	0	0	1	0	0	1	0	0	1	0	0
118	1	0	58	S-colon cancer	1	2	0	3	1	0	1	3	0	1	0	0	1	2	0	1	1	0	1	0	0	1	3	0	1	4	0	1	3	0	1	4	0	1	4	0	1	0	0	1	0	0	1	0	0
131	1	1	60	Peritoneal Metastasis	1	1	0	1	1	0	1	2	0	1	2	0	1	0	0	1	0	0	1	2	0	1	3	0	1	1	0	1	0	0	1	0	0	1	0	0	1	0	0	1	0	0	1	2	0
135	1	1	50	Ascending Colon Cancer	1	1	0	1	0	0	1	1	0	1	0	0	1	1	0	1	0	0	1	1	0	1	1	0	1	1	0	1	0	0	1	1	0	1	1	0	1	1	0	1	1	0	1	1	0
138	1	0	52	Rectosigmoid junction ca	1	0	0	1	0	0	1	0	0	1	0	0	1	0	0	1	0	0	1	0	0	1	0	0	1	1	0	1	0	0	1	0	0	1	0	0	1	0	0	1	0	0	1	0	0
139	1	1	54	Descending Colon Cancer	1	1	0	1	3	1	3	1	0	2	0	0	4	2	0	4	2	0	4	0	0	4	2	0	4	1	0	4	3	0	3	1	0	4	4	1	4	0	0	4	1	0	4	1	0
143	1	1	53	Malignant neoplasm of rectosigmoid junction	1	1	0	1	0	0	1	2	0	1	0	0	1	1	0	1	1	0	1	3	1	1	2	0	1	0	0	1	1	0	1	3	1	1	3	1	1	3	1	1	0	0	1	2	0
157	1	1	59	Rectosigmoid junction ca	1	1	0	1	0	0	1	1	0	1	1	0	1	1	0	1	1	0	1	0	0	1	1	0	1	1	0	1	1	0	1	1	0	1	2	0	1	0	0	1	2	0	1	1	0
160	1	1	60	Rectal Cancer	1	1	0	3	0	0	3	1	0	3	0	0	3	2	0	3	0	0	3	0	0	3	1	0	3	2	0	3	3	1	3	0	0	3	1	0	3	0	0	3	0	0	3	1	0
162	1	1	66	Rectal Cancer	1	0	0	1	0	0	1	0	0	1	0	0	1	0	0	1	1	0	1	0	0	1	1	0	1	1	0	1	0	0	1	0	0	1	2	0	1	0	0	1	0	0	1	1	0
169	1	0	46	Rectal Cancer	1	0	0	1	0	0	1	2	0	1	0	0	1	0	0	1	0	0	1	0	0	1	2	0	1	4	0	1	0	0	1	0	0	1	0	0	1	0	0	1	0	0	1	0	0
289	1	0	50	Chronic Hepatitis B	1	0	0	1	1	0	1	1	0	1	0	0	1	2	0	1	3	0	1	0	0	1	0	0	1	4	0	1	3	0	1	0	0	1	0	0	1	0	0	1	2	0	1	1	0
350	1	1	63	Rectosigmoid junction ca	1	1	0	3	0	0	3	1	0	3	0	0	3	0	0	3	0	0	3	2	0	3	0	0	3	3	1	3	0	0	3	2	0	3	1	0	3	0	0	3	0	0	3	2	0
356	1	0	47	Urinary Retention	1	0	0	1	0	0	1	1	0	1	0	0	1	0	0	1	0	0	1	0	0	1	0	0	1	0	0	1	0	0	1	0	0	1	2	1	3	0	0	1	0	0	1	0	0
376	1	1	59	Aortic Stenosis	1	1	0	3	0	0	3	0	0	3	0	0	3	1	0	3	0	0	3	1	0	3	1	0	3	3	1	3	2	0	3	1	0	3	0	0	3	0	0	3	0	0	3	0	0
37	1	1	68	Sigmoid Colon Cancer	1	0	0	1	0	0	1	0	0	1	0	0	1	0	0	1	0	0	1	0	0	1	0	0	1	0	0	1	0	0	1	0	0	1	0	0	1	0	0	1	0	0	1	0	0
231	6	0	51	Adenocarcinoma Of Lung, right	1	1	0	3	1	0	3	2	0	3	2	0	3	2	0	3	2	0	1	1	0	1	1	0	1	1	0	1	2	0	1	1	0	1	1	0	1	0	0	4	0	0	4	0	0
286	6	1	50	Nonsmall Cell Lung Cancer, right	1	1	0	99	1	0	99	1	0	99	0	0	99	2	0	99	0	0	99	0	0	99	0	0	99	2	0	99	99	99	99	1	0	99	0	0	99	0	0	99	1	0	99	0	0
239	4	1	39	Advanced Gastric Cancer	1	1	0	4	1	0	2	2	0	4	0	0	2	3	0	1	1	0	4	2	0	4	0	0	4	2	1	1	0	0	4	2	0	4	2	0	1	2	1	1	1	0	4	1	1
244	3	0	51	Breast Cancer, right	1	1	0	1	0	0	1	1	0	1	0	0	1	1	0	1	3	0	1	1	0	1	3	0	1	0	0	1	1	0	1	2	0	1	0	0	1	1	0	1	1	0	1	2	0
250	3	0	37	Invasive Breast Cancer, unspecified side	1	1	0	3	2	0	3	0	0	4	0	0	4	0	0	3	1	0	3	3	0	3	0	0	1	1	0	1	1	0	1	0	0	3	2	0	1	1	0	1	1	0	1	2	0
251	3	0	47	Breast Cancer, left	1	1	0	1	2	0	1	1	0	1	1	0	1	2	0	1	1	1	1	0	0	1	0	0	1	0	0	1	0	0	1	0	0	1	0	0	1	0	0	1	1	0	1	0	0
254	3	0	59	Breast Cancer, left	1	1	0	1	2	0	3	3	0	1	0	0	2	3	0	3	1	0	1	3	0	1	0	0	2	0	0	3	3	0	3	2	0	2	0	0	3	1	0	1	0	0	1	0	0
323	3	0	36	Invasive Breast Cancer, unspecified side	1	2	0	99	2	0	99	3	0	99	0	0	99	3	0	99	1	0	99	1	0	99	1	0	99	3	0	99	3	0	99	2	0	99	2	0	99	0	0	99	1	0	99	0	0
325	3	0	46	Breast Cancer, right	1	2	0	3	2	0	3	1	0	3	1	0	3	1	0	3	1	0	3	1	0	3	0	0	3	1	0	3	4	1	3	1	0	3	1	0	3	1	0	3	2	0	3	1	0
330	3	0	41	Breast Cancer, unspecified side	1	0	0	1	2	0	1	2	0	1	1	0	1	2	0	1	0	0	1	0	0	1	2	0	1	2	0	1	0	0	1	0	0	1	0	0	1	0	0	1	0	0	1	1	0
338	3	0	50	Breast Cancer, right	1	0	0	1	0	0	1	1	0	1	0	0	1	1	0	1	1	0	1	0	0	1	0	0	1	1	0	1	0	0	1	0	0	1	0	0	1	0	0	1	0	0	1	0	0
247	2	0	57	Ovarian Cancer, Unspecified side	1	0	0	1	2	0	1	2	0	1	2	0	1	0	0	1	2	0	1	1	0	1	2	0	1	2	0	1	1	0	1	1	0	1	2	0	1	2	0	1	1	0	1	2	0
41	1	1	56	Sigmoid Colon Cancer	1	0	0	1	0	0	1	0	0	1	0	0	1	0	0	1	1	0	1	1	0	1	1	0	1	0	0	1	0	0	1	1	0	1	0	0	1	0	0	1	0	0	1	1	0
229	1	1	58	Malignant neoplasm of splenic flexure	1	1	0	4	0	0	99	1	0	4	2	0	1	0	0	99	1	0	4	0	0	99	0	0	99	1	0	4	1	0	1	2	0	1	0	0	99	0	0	99	0	0	99	0	0
303	1	0	38	Liver Metastasis	1	0	0	1	1	0	1	1	0	1	0	0	1	2	0	1	0	0	1	1	0	1	1	0	1	2	0	1	1	0	1	1	0	1	1	0	1	0	0	1	0	0	1	0	0
311	1	1	47	Rectal Cancer	1	0	0	99	1	0	99	1	0	99	0	0	99	1	0	99	1	0	99	0	0	99	1	0	99	2	1	3	0	0	99	0	0	99	1	0	99	0	0	99	0	0	99	2	1
207	6	0	39	Adenocarcinoma Of Lung, right	1	1	0	99	1	0	99	1	0	99	1	0	99	1	0	99	0	0	99	0	0	99	0	0	99	1	0	99	1	0	99	1	0	99	2	0	99	0	0	99	1	0	99	0	0
211	6	0	47	Adenocarcinoma Of Lung, left	1	1	0	1	2	1	3	0	0	1	0	0	1	0	0	1	0	0	1	1	0	1	2	0	1	4	1	3	0	0	99	2	0	1	0	0	1	0	0	1	2	0	1	1	0
212	6	0	62	Adenocarcinoma Of Lung, left	1	1	0	1	0	0	1	0	0	1	0	0	1	0	0	1	0	0	1	0	0	1	0	0	1	0	0	1	0	0	1	0	0	1	0	0	1	0	0	1	0	0	1	0	0
216	6	1	33	Hydropneumothorax	1	1	0	1	3	0	1	3	0	1	0	0	1	1	0	1	1	0	1	1	0	3	4	0	3	2	0	3	3	0	3	1	0	3	2	0	3	0	0	3	1	0	3	0	0
221	6	0	52	Nonsmall Cell Lung Cancer, left	1	1	0	3	3	0	3	1	0	3	2	0	3	0	0	3	0	0	3	0	0	3	1	0	3	2	0	3	0	0	3	0	0	3	1	0	3	0	0	3	1	0	3	0	0
222	6	1	37	Nonsmall Cell Lung Cancer, left	1	1	0	1	2	0	1	2	0	1	2	0	1	2	0	1	0	0	1	0	0	1	0	0	1	0	0	1	1	0	1	0	0	1	0	0	1	0	0	1	2	0	1	0	0
225	6	0	57	Adenocarcinoma Of Lung, left	1	0	0	1	1	0	1	1	0	1	0	0	1	1	0	99	0	0	1	2	0	1	1	0	1	1	0	1	0	0	1	1	0	1	1	0	1	1	0	1	0	0	1	0	0
230	6	0	41	Adenocarcinoma Of Lung, left	1	0	0	1	1	0	1	1	1	1	0	0	1	1	0	1	0	0	1	0	0	1	1	0	1	0	0	1	0	0	1	1	0	1	0	0	1	0	0	1	1	1	1	0	0
245	6	1	43	Adenocarcinoma Of Lung, left	1	0	0	3	1	0	3	1	0	3	1	0	3	0	0	3	0	0	3	1	0	3	1	0	3	4	1	3	1	0	3	1	0	3	0	0	3	0	0	3	1	0	3	1	0
258	6	0	55	Lung Cancer, unspecified side	1	0	0	99	0	0	99	2	0	99	0	0	99	0	0	99	1	0	99	1	0	99	2	0	99	0	0	99	0	0	99	1	0	99	1	0	99	1	0	99	0	0	99	1	0
279	6	0	50	Adenocarcinoma Of Lung, right	1	0	0	1	0	0	1	0	0	1	0	0	1	0	0	1	1	0	1	0	0	1	0	0	1	0	0	1	1	0	1	0	0	1	0	0	1	0	0	1	0	0	1	0	0
300	6	1	67	Essential Hypertension, Unspecified	1	0	0	99	0	0	99	0	0	99	4	1	99	0	0	99	0	0	99	0	0	99	0	0	99	0	0	99	2	1	99	0	0	99	3	0	99	0	0	99	2	0	99	0	0
306	6	0	48	Adenocarcinoma Of Lung, left	1	0	0	99	0	0	99	0	0	99	0	0	99	0	0	99	0	0	99	0	0	99	0	0	99	1	0	99	0	0	99	0	0	99	0	0	99	0	0	99	0	0	99	0	0
307	6	1	50	Nonsmall Cell Lung Cancer, left	1	0	0	1	0	0	1	0	0	1	0	0	1	0	0	1	0	0	1	0	0	1	0	0	1	0	0	1	0	0	1	0	0	1	0	0	1	0	0	1	0	0	1	0	0
194	4	0	67	Advanced Gastric Cancer	1	2	0	1	2	0	1	2	0	1	2	0	1	2	0	1	0	0	1	0	0	1	0	0	1	0	0	1	0	0	1	0	0	1	1	0	1	0	0	1	0	0	1	0	0
236	4	1	53	Advanced Gastric Cancer	1	1	0	1	0	0	1	1	0	1	0	0	1	1	0	1	1	0	1	1	0	1	1	0	1	2	0	1	2	1	1	1	0	1	0	0	1	0	0	1	2	0	1	1	0
237	4	1	50	Advanced Gastric Cancer	1	0	0	1	1	0	1	1	0	1	0	0	1	0	0	1	1	0	1	1	0	1	2	0	1	2	0	1	3	0	1	0	0	1	0	0	1	0	0	1	0	0	1	0	0
238	4	0	42	Advanced Gastric Cancer	1	0	0	3	0	0	1	1	0	1	0	0	3	1	0	3	0	0	2	0	0	1	1	0	1	1	0	3	1	0	3	0	0	3	1	0	1	0	0	1	0	0	1	1	0
274	4	0	46	Advanced Gastric Cancer	1	1	0	1	0	0	1	2	0	2	0	0	1	3	0	1	3	0	1	3	0	1	2	0	1	4	0	1	3	0	1	3	0	1	1	0	1	2	0	1	0	0	1	1	0
4	3	0	49	Invasive Breast Cancer	1	1	0	1	1	0	1	0	0	1	0	0	1	0	0	1	1	0	1	0	0	1	1	0	1	1	0	1	0	0	1	0	0	1	0	0	1	0	0	1	0	0	1	0	0
7	3	0	49	Invasive Breast Cancer	1	0	0	1	0	0	1	0	0	1	0	0	1	2	0	1	0	0	1	0	0	1	0	0	1	0	0	1	1	0	1	0	0	1	0	0	1	0	0	1	0	0	1	0	0
22	3	0	41	Breast metastasis	1	0	0	3	0	0	3	0	0	3	0	0	3	1	0	3	0	0	3	0	0	3	1	1	3	1	0	3	1	0	3	0	0	3	0	0	3	0	0	3	0	0	3	0	0
35	3	0	43	Invasive Breast Cancer	1	0	0	1	1	0	1	0	0	1	0	0	1	1	0	1	0	0	1	1	0	1	0	0	1	0	0	1	0	0	1	1	0	1	0	0	1	1	1	3	0	0	1	0	0
38	3	0	55	Invasive breast cancer, Liver Metastasis	1	2	0	1	1	0	1	1	0	1	1	0	1	0	0	1	1	0	1	0	0	1	0	0	1	3	0	3	2	0	1	2	0	1	0	0	1	1	0	1	1	0	1	2	0
47	3	0	28	Breast metastasis	1	1	0	1	1	0	1	1	0	1	1	0	1	0	0	1	0	0	1	0	0	1	0	0	1	0	0	1	0	0	1	0	0	1	0	0	1	0	0	1	1	0	1	0	0
49	3	0	66	Breast Cancer	1	0	0	1	0	0	1	1	0	1	0	0	1	4	0	1	1	0	1	1	0	1	0	0	1	1	0	1	1	0	1	0	0	1	0	0	1	0	0	1	0	0	1	0	0
145	3	0	61	Transverse Colon Cancer	1	0	0	1	0	0	1	1	0	1	0	0	1	1	0	1	1	0	1	1	0	1	1	0	1	1	0	1	1	0	1	0	0	1	0	0	1	0	0	1	1	0	1	1	0
150	3	0	58	Breast Cancer	1	0	0	1	0	0	1	0	0	1	2	0	1	0	0	1	0	0	1	0	0	1	0	0	1	1	0	1	0	0	1	0	0	1	0	0	1	0	0	1	0	0	1	0	0
164	3	0	64	Breast Cancer, unspecified side	1	0	0	1	0	0	1	0	0	1	0	0	1	0	0	1	0	0	1	0	0	1	0	0	1	0	0	1	0	0	1	0	0	1	0	0	1	0	0	1	0	0	1	0	0
243	3	0	41	Breast Cancer, left	1	0	0	99	3	1	1	1	0	99	3	1	1	2	0	99	1	0	99	2	0	99	0	0	99	1	0	99	3	1	99	0	0	99	0	0	99	0	0	99	2	1	1	0	0
249	3	0	48	Breast Cancer, unspecified side	1	0	0	1	1	0	1	0	0	1	0	0	1	3	0	1	0	0	1	0	0	1	1	0	1	1	0	1	2	0	1	0	0	1	0	0	1	0	0	1	1	0	1	1	0
252	3	0	56	Breast Cancer, right	1	1	0	1	0	0	1	1	0	1	1	0	1	2	0	1	3	0	1	0	0	1	2	0	1	0	0	1	0	0	1	1	0	1	0	0	1	0	0	1	0	0	1	0	0
276	3	0	48	Breast Cancer, right	1	99	1	1	1	1	1	1	1	1	0	1	1	0	1	1	1	1	1	0	1	1	1	1	1	0	1	1	0	1	1	0	1	1	2	1	1	0	1	1	0	1	1	0	1
296	3	0	48	Breast Cancer, right	1	0	0	1	0	0	1	2	0	1	0	0	1	0	0	1	1	0	1	0	0	1	2	0	1	0	0	1	0	0	1	0	0	1	0	0	1	0	0	1	0	0	1	0	0
301	3	0	56	Breast Cancer, unspecified side	1	99	99	99	99	99	99	99	99	99	99	99	99	99	99	99	2	99	99	99	99	99	99	99	99	3	1	99	99	99	99	1	99	99	99	99	99	99	99	99	1	99	99	99	99
317	3	0	55	Breast Cancer, right	1	1	0	1	99	99	99	2	0	1	2	0	1	2	0	1	2	0	1	2	0	1	2	0	1	1	0	1	99	99	99	1	0	1	2	0	1	1	0	1	1	0	1	99	99
319	3	0	56	Breast metastasis	1	0	0	1	99	99	99	1	0	1	1	0	1	1	0	1	1	0	1	1	0	1	1	0	1	3	0	1	0	0	1	1	0	1	0	0	99	1	0	1	0	0	99	0	0
322	3	0	45	Breast Cancer, unspecified side	1	0	0	99	0	0	99	0	0	99	0	0	99	0	0	99	0	0	99	0	0	99	0	0	99	0	0	99	0	0	99	0	0	99	0	0	99	0	0	99	0	0	99	0	0
324	3	0	34	Breast Cancer, unspecified side	1	0	0	1	1	1	1	0	0	1	0	0	1	0	0	1	0	0	1	0	0	1	0	0	1	1	1	1	0	0	1	0	0	1	0	0	1	0	0	1	0	0	1	0	0
327	3	0	58	Breast Cancer, left	1	0	0	1	0	0	1	1	0	1	1	0	1	0	0	1	1	0	1	0	0	1	1	0	1	0	0	1	1	0	1	1	0	1	0	0	1	0	0	1	1	0	1	1	0
328	3	0	56	Invasive Breast Cancer, unspecified side	1	1	0	1	2	0	3	1	0	2	0	0	3	1	0	1	1	0	1	0	0	1	1	0	1	2	0	1	0	0	1	0	0	1	0	0	1	0	0	1	0	0	1	0	0
331	3	0	38	Breast Cancer, left	1	0	0	1	2	1	1	1	1	1	0	0	1	0	0	1	0	0	1	0	0	1	1	0	1	1	1	1	1	1	1	0	0	1	0	0	1	0	0	1	0	0	1	0	0
333	3	0	52	Breast Cancer, left	1	0	0	3	0	0	1	0	0	1	0	0	1	0	0	3	0	0	1	0	0	1	0	0	1	0	0	1	0	0	3	0	0	3	0	0	3	0	0	1	0	0	1	0	0
337	3	0	59	Breast Cancer, left	1	0	0	1	0	0	1	1	0	1	2	1	1	1	0	1	0	0	1	0	0	1	0	0	1	0	0	1	0	0	1	0	0	1	1	0	1	0	0	1	1	0	1	0	0
339	3	0	35	Breast Cancer, left	1	0	0	1	1	1	1	1	0	1	0	0	1	0	0	1	0	0	1	0	0	1	1	0	1	1	1	1	1	1	1	1	1	1	0	0	1	0	0	1	0	0	1	0	0
341	3	0	49	Invasive Breast Cancer, unspecified side	1	0	0	1	0	0	1	0	0	1	0	0	1	1	0	1	0	0	1	0	0	1	0	0	1	1	0	1	1	0	1	0	0	1	0	0	1	0	0	1	0	0	1	0	0
3	2	0	40	Ovarian Cancer	1	1	0	1	0	0	1	1	0	1	0	0	1	1	0	1	1	0	1	0	0	1	1	0	1	0	0	1	1	0	1	0	0	1	2	0	1	0	0	1	0	0	1	0	0
25	2	0	50	Epithelial Malignant Ovarian Cancer	1	0	0	1	1	0	1	0	0	1	0	0	1	0	0	1	0	0	1	0	0	1	1	0	1	0	0	1	0	0	1	0	0	1	0	0	1	0	0	1	0	0	1	0	0
50	2	0	52	Ovarian Cancer	1	0	0	1	1	0	1	0	0	1	0	0	1	2	0	1	0	0	1	1	0	1	0	0	1	2	0	1	0	0	1	1	0	1	0	0	1	0	0	1	1	0	1	0	0
51	2	0	49	Ovarian Cancer	1	0	0	1	1	1	1	1	0	1	0	0	1	1	0	1	0	0	1	0	0	1	1	0	1	1	0	1	0	0	1	0	0	1	0	0	1	0	0	1	0	0	1	0	0
218	2	0	32	Ovarian Cancer, Unspecified side	1	1	0	1	2	1	1	2	0	1	0	0	1	2	0	1	1	0	1	0	0	1	1	0	1	1	0	1	3	1	1	0	0	1	0	0	1	0	0	1	0	0	1	1	0
246	2	0	53	Ovarian Cancer, Unspecified side	1	0	0	1	1	0	1	1	0	1	0	0	1	1	0	1	0	0	1	2	0	1	1	0	1	3	0	1	1	0	1	2	0	1	1	0	1	0	0	1	1	0	1	0	0
293	2	0	53	Ovarian Cancer, Unspecified side	1	0	0	99	1	0	99	0	0	99	1	0	99	0	0	99	0	0	99	0	0	99	0	0	99	1	0	99	0	0	99	0	0	1	1	0	99	0	0	99	0	0	99	0	0
305	2	0	54	Ovarian Cancer, Unspecified side	1	1	0	1	1	0	1	99	99	99	99	99	99	1	0	99	1	0	99	1	0	99	99	99	99	1	0	99	2	0	99	99	99	99	99	99	99	99	99	99	99	99	99	99	99
6	1	0	61	Sigmoid Colon Cancer	1	0	0	1	0	0	1	2	0	1	0	0	1	0	0	1	1	0	1	3	0	1	1	0	1	3	0	1	1	0	1	4	0	1	0	0	1	4	0	1	0	0	1	0	0
32	1	1	49	Lung Metastasis	1	0	0	1	0	0	1	1	0	1	0	0	1	1	0	1	0	0	1	0	0	1	2	0	1	1	0	1	3	0	1	0	0	1	0	0	1	0	0	1	1	0	1	2	0
33	1	1	68	Rectal Cancer	1	0	0	1	3	0	1	1	0	1	0	0	1	0	0	1	0	0	1	0	0	1	0	0	1	0	0	1	0	0	1	0	0	1	4	0	1	0	0	1	0	0	1	0	0
61	1	1	47	Rectosigmoid junction ca	1	0	0	1	0	0	1	1	0	1	1	0	1	1	0	1	2	0	1	0	0	1	0	0	1	1	0	1	0	0	1	0	0	1	0	0	1	0	0	1	0	0	1	0	0
88	1	1	60	Malignant neoplasm of colon, unspecified	1	0	0	99	0	0	99	0	0	99	0	0	99	0	0	99	0	0	99	0	0	99	0	0	99	1	0	99	0	0	99	0	0	99	0	0	99	0	0	99	0	0	99	0	0
98	1	1	60	Sigmoid Colon Cancer	1	0	0	1	3	0	3	0	0	1	0	0	1	0	0	1	0	0	1	0	0	1	0	0	1	0	0	1	0	0	1	0	0	1	0	0	1	0	0	1	0	0	1	0	0
161	1	1	61	Rectal Cancer	1	0	0	3	0	0	3	0	0	3	1	0	3	0	0	3	0	0	3	0	0	3	1	0	3	0	0	3	2	0	3	0	0	3	3	0	3	0	0	3	1	0	3	0	0
163	1	0	60	Rectal Cancer	1	2	0	1	2	0	1	2	0	1	99	0	1	2	0	1	1	0	1	99	0	1	0	0	1	3	0	1	2	0	1	0	0	1	0	0	1	0	0	1	0	0	1	0	0
181	1	1	58	Rectal Cancer	1	1	0	1	1	0	1	1	0	1	0	0	1	1	0	1	0	0	1	1	0	1	1	0	1	2	0	1	1	0	1	1	0	1	1	0	1	1	0	1	2	0	1	1	0
235	1	1	66	Rectal Cancer	1	0	0	2	0	0	2	2	0	2	0	0	99	0	0	99	2	0	3	2	0	3	0	0	99	2	0	3	2	0	3	2	0	2	3	0	2	0	0	2	0	0	2	0	0
292	1	1	63	Lung Metastasis, Unspecified side	1	1	0	3	1	0	1	2	0	4	1	0	4	2	1	1	2	0	4	2	1	0	1	0	4	2	1	1	1	0	4	1	0	4	0	0	99	0	0	99	2	1	1	0	0
201	6	0	66	Adenocarcinoma Of Lung, right	1	0	0	1	0	0	1	0	0	1	1	0	1	0	0	1	0	0	1	0	0	1	0	0	1	0	0	1	0	0	1	0	0	1	0	0	1	0	0	1	0	0	1	0	0
43	3	0	51	Breast metastasis	1	1	0	1	0	0	1	1	0	1	0	0	1	0	0	1	1	0	1	1	0	1	1	0	1	0	0	1	0	0	1	1	0	1	0	0	1	0	0	1	0	0	1	0	0
1	1	1	44	Sigmoid Colon Cancer	1	0	0	1	0	0	3	1	0	1	0	0	1	1	0	1	0	0	1	2	0	1	1	0	1	1	0	1	1	0	1	2	0	1	2	0	1	1	0	1	0	0	1	1	0
[truncated: 194 more columns]
